# Supplementary material for: Comparative Transcriptome Analysis Reveals Critical Function of Sucrose Metabolism Related-Enzymes in Starch Accumulation in the Storage Root of Sweet Potato
Source: Front Plant Sci. 2017 Jun 22;8:914. doi: 10.3389/fpls.2017.00914 (PMC5480015; doi:10.3389/fpls.2017.00914)
Supplement: Supplementary file 3 [file Table3.XLSX]

## Sheet: Table S3
Table S3 Two-way ANOVA of starch properties of the SR at five developmental stages
Trait
	Source	Sum of squares	Degrees of freedom	Mean of squares	F value (DFn, DFd)	P value
Dry matter content per SR fresh weight	Stage × Genotype	219.8	12	18.32	F (12, 18) = 3.897	P=0.0048
	Stage	231.5	6	38.59	F (6, 18) = 8.21	P=0.0002
	Genotype	2451	2	1226	F (2, 3) = 87.37	P=0.0022
	Block	42.08	3	14.03	F (3, 18) = 2.985	P=0.0586
	Error	84.6	18	4.7
Starch content per SR fresh weight	Stage × Genotype	0.02889	12	0.002407	F (12, 36) = 38.59	P<0.0001
	Stage	0.03329	6	0.005549	F (6, 36) = 88.95	P<0.0001
	Genotype	0.3174	2	0.1587	F (2, 6) = 3409	P<0.0001
	Block	0.0002793	6	4.654e-05	F (6, 36) = 0.7461	P=0.6163
	Error	0.002246	36	6.238e-05
Fresh Weight of SR	Stage × Genotype	112380	12	9365	F (12, 36) = 52.87	P<0.0001
	Stage	421175	6	70196	F (6, 36) = 396.3	P<0.0001
	Genotype	109277	2	54639	F (2, 6) = 324.4	P<0.0001
	Block	1011	6	168.5	F (6, 36) = 0.9511	P=0.4716
	Error	6376	36	177.1
Starch content of SR dry matter	Stage × Genotype	0.08828	12	0.007356	F (12, 36) = 8.021	P<0.0001
	Stage	0.08058	6	0.01343	F (6, 36) = 14.64	P<0.0001
	Genotype	0.364	2	0.182	F (2, 6) = 296.8	P<0.0001
	Block	0.003679	6	0.0006131	F (6, 36) = 0.6685	P=0.6755
	Error	0.03302	36	0.0009171
Starch content of SR dry matter	Stage × Genotype	0.1142	12	0.009516	F (12, 36) = 11.39	P<0.0001
	Stage	0.02959	6	0.004932	F (6, 36) = 5.905	P=0.0002
	Genotype	0.05342	2	0.02671	F (2, 6) = 59.12	P=0.0001
	Block	0.002711	6	0.0004518	F (6, 36) = 0.541	P=0.7735
	Error	0.03006	36	0.0008351
Starch content of SR dry matter	Stage × Genotype	0.001615	12	0.0001346	F (12, 36) = 4.239	P=0.0004
	Stage	0.001535	6	0.0002558	F (6, 36) = 8.057	P<0.0001
	Genotype	0.002984	2	0.001492	F (2, 6) = 23.82	P=0.0014
	Block	0.0003758	6	6.263e-05	F (6, 36) = 1.973	P=0.0954
	Error	0.001143	36	3.174e-05
