# Supplementary material for: Comparative Transcriptome Analysis Reveals Critical Function of Sucrose Metabolism Related-Enzymes in Starch Accumulation in the Storage Root of Sweet Potato
Source: Front Plant Sci. 2017 Jun 22;8:914. doi: 10.3389/fpls.2017.00914 (PMC5480015; doi:10.3389/fpls.2017.00914)
Supplement: Supplementary file 4 [file Table4.XLSX]

## Sheet: Table S4
Table S4 ANOVA Tukey's multiple comparisons test of starch properties of the SR at five developmental stages
Trait	DAP	comparison genotype	Mean Diff.	95.00% CI of diff.	Significant	Summary	Adjusted P Value
Dry matter content per SR fresh weight	50	SQ52-7 vs. XS22	-12.17	-18.36 to -5.982	Yes	***	0.0002
		SQ52-7 vs. YS33	-14.12	-20.31 to -7.926	Yes	****	<0.0001
		XS22 vs. YS33	-1.944	-8.135 to 4.247	No	ns	0.7122
	65	SQ52-7 vs. XS22	-18.93	-25.12 to -12.74	Yes	****	<0.0001
		SQ52-7 vs. YS33	-15.01	-21.2 to -8.818	Yes	****	<0.0001
		XS22 vs. YS33	3.923	-2.268 to 10.11	No	ns	0.2689
	80	SQ52-7 vs. XS22	-19.71	-25.9 to -13.52	Yes	****	<0.0001
		SQ52-7 vs. YS33	-20.77	-26.96 to -14.58	Yes	****	<0.0001
		XS22 vs. YS33	-1.06	-7.251 to 5.131	No	ns	0.9029
	95	SQ52-7 vs. XS22	-16.87	-23.06 to -10.68	Yes	****	<0.0001
		SQ52-7 vs. YS33	-14.3	-20.49 to -8.106	Yes	****	<0.0001
		XS22 vs. YS33	2.571	-3.62 to 8.761	No	ns	0.5567
	110	SQ52-7 vs. XS22	-14.16	-20.35 to -7.97	Yes	****	<0.0001
		SQ52-7 vs. YS33	-19.4	-25.59 to -13.21	Yes	****	<0.0001
		XS22 vs. YS33	-5.237	-11.43 to 0.9539	No	ns	0.1074
	125	SQ52-7 vs. XS22	-12.94	-19.13 to -6.753	Yes	****	<0.0001
		SQ52-7 vs. YS33	-7.761	-13.95 to -1.57	Yes	*	0.0126
		XS22 vs. YS33	5.183	-1.008 to 11.37	No	ns	0.1119
	140	SQ52-7 vs. XS22	-17.4	-23.59 to -11.21	Yes	****	<0.0001
		SQ52-7 vs. YS33	-23.31	-29.5 to -17.12	Yes	****	<0.0001
		XS22 vs. YS33	-5.907	-12.1 to 0.2839	No	ns	0.0632
Starch content per SR fresh weight	50	XQ52-7 vs. XS22	-0.1079	-0.1233 to -0.09252	Yes	****	<0.0001
		XQ52-7 vs. YS33	-0.1155	-0.1309 to -0.1001	Yes	****	<0.0001
		XS22 vs. YS33	-0.007576	-0.02296 to 0.007804	No	ns	0.4617
	65	XQ52-7 vs. XS22	-0.2045	-0.2199 to -0.1891	Yes	****	<0.0001
		XQ52-7 vs. YS33	-0.1414	-0.1567 to -0.126	Yes	****	<0.0001
		XS22 vs. YS33	0.06311	0.04773 to 0.07849	Yes	****	<0.0001
	80	XQ52-7 vs. XS22	-0.1754	-0.1908 to -0.1601	Yes	****	<0.0001
		XQ52-7 vs. YS33	-0.1764	-0.1918 to -0.1611	Yes	****	<0.0001
		XS22 vs. YS33	-0.001014	-0.01639 to 0.01437	No	ns	0.986
	95	XQ52-7 vs. XS22	-0.1522	-0.1675 to -0.1368	Yes	****	<0.0001
		XQ52-7 vs. YS33	-0.1398	-0.1551 to -0.1244	Yes	****	<0.0001
		XS22 vs. YS33	0.01241	-0.002971 to 0.02779	No	ns	0.1348
	110	XQ52-7 vs. XS22	-0.154	-0.1694 to -0.1387	Yes	****	<0.0001
		XQ52-7 vs. YS33	-0.1988	-0.2142 to -0.1834	Yes	****	<0.0001
		XS22 vs. YS33	-0.04474	-0.06012 to -0.02936	Yes	****	<0.0001
	125	XQ52-7 vs. XS22	-0.112	-0.1273 to -0.09658	Yes	****	<0.0001
		XQ52-7 vs. YS33	-0.07002	-0.0854 to -0.05464	Yes	****	<0.0001
		XS22 vs. YS33	0.04193	0.02655 to 0.05731	Yes	****	<0.0001
	140	XQ52-7 vs. XS22	-0.163	-0.1784 to -0.1476	Yes	****	<0.0001
		XQ52-7 vs. YS33	-0.1964	-0.2118 to -0.181	Yes	****	<0.0001
		XS22 vs. YS33	-0.03338	-0.04876 to -0.018	Yes	****	<0.0001
Fresh Weight of SR	50	XQ52-7 vs. XS22	0.9356	-25.37 to 27.24	No	ns	0.9959
		XQ52-7 vs. YS33	0.4045	-25.9 to 26.71	No	ns	0.9992
		XS22 vs. YS33	-0.531	-26.84 to 25.78	No	ns	0.9987
	65	XQ52-7 vs. XS22	12.8	-13.51 to 39.11	No	ns	0.4704
		XQ52-7 vs. YS33	4.982	-21.33 to 31.29	No	ns	0.8902
		XS22 vs. YS33	-7.815	-34.12 to 18.49	No	ns	0.7521
	80	XQ52-7 vs. XS22	52.61	26.3 to 78.91	Yes	****	<0.0001
		XQ52-7 vs. YS33	33.94	7.637 to 60.25	Yes	**	0.0086
		XS22 vs. YS33	-18.66	-44.97 to 7.646	No	ns	0.2085
	95	XQ52-7 vs. XS22	66.26	39.95 to 92.57	Yes	****	<0.0001
		XQ52-7 vs. YS33	84.55	58.24 to 110.9	Yes	****	<0.0001
		XS22 vs. YS33	18.29	-8.019 to 44.6	No	ns	0.2213
	110	XQ52-7 vs. XS22	124.1	97.75 to 150.4	Yes	****	<0.0001
		XQ52-7 vs. YS33	38.57	12.27 to 64.88	Yes	**	0.0026
		XS22 vs. YS33	-85.49	-111.8 to -59.18	Yes	****	<0.0001
	125	XQ52-7 vs. XS22	125.3	98.99 to 151.6	Yes	****	<0.0001
		XQ52-7 vs. YS33	129.9	103.6 to 156.2	Yes	****	<0.0001
		XS22 vs. YS33	4.631	-21.68 to 30.94	No	ns	0.9043
	140	XQ52-7 vs. XS22	300.4	274.1 to 326.7	Yes	****	<0.0001
		XQ52-7 vs. YS33	231.1	204.8 to 257.5	Yes	****	<0.0001
		XS22 vs. YS33	-69.27	-95.57 to -42.96	Yes	****	<0.0001
Starch content of SR dry matter	50	SQ52-7 vs. XS22	-0.1024	-0.161 to -0.04377	Yes	***	0.0003
		SQ52-7 vs. YS33	-0.07315	-0.1318 to -0.01452	Yes	*	0.0114
		XS22 vs. YS33	0.02925	-0.02939 to 0.08788	No	ns	0.4529
	65	SQ52-7 vs. XS22	-0.2957	-0.3543 to -0.237	Yes	****	<0.0001
		SQ52-7 vs. YS33	-0.1924	-0.2511 to -0.1338	Yes	****	<0.0001
		XS22 vs. YS33	0.1032	0.0446 to 0.1619	Yes	***	0.0003
	80	SQ52-7 vs. XS22	-0.1108	-0.1695 to -0.05221	Yes	***	0.0001
		SQ52-7 vs. YS33	-0.08905	-0.1477 to -0.03042	Yes	**	0.0018
		XS22 vs. YS33	0.02179	-0.03685 to 0.08042	No	ns	0.6415
	95	SQ52-7 vs. XS22	-0.08612	-0.1448 to -0.02749	Yes	**	0.0026
		SQ52-7 vs. YS33	-0.1191	-0.1777 to -0.06047	Yes	****	<0.0001
		XS22 vs. YS33	-0.03298	-0.09161 to 0.02566	No	ns	0.3674
	110	SQ52-7 vs. XS22	-0.2722	-0.3309 to -0.2136	Yes	****	<0.0001
		SQ52-7 vs. YS33	-0.2766	-0.3352 to -0.2179	Yes	****	<0.0001
		XS22 vs. YS33	-0.004337	-0.06297 to 0.0543	No	ns	0.9824
	125	SQ52-7 vs. XS22	-0.1194	-0.178 to -0.06072	Yes	****	<0.0001
		SQ52-7 vs. YS33	-0.1033	-0.1619 to -0.04464	Yes	***	0.0003
		XS22 vs. YS33	0.01607	-0.04256 to 0.07471	No	ns	0.7843
	140	SQ52-7 vs. XS22	-0.2187	-0.2773 to -0.16	Yes	****	<0.0001
		SQ52-7 vs. YS33	-0.1784	-0.2371 to -0.1198	Yes	****	<0.0001
		XS22 vs. YS33	0.04024	-0.01839 to 0.09888	No	ns	0.2295
Amylose content	50	XQ52-7 vs. XS22	-0.02239	-0.07781 to 0.03302	No	ns	0.5923
		XQ52-7 vs. YS33	-0.06553	-0.1209 to -0.01012	Yes	*	0.0171
		XS22 vs. YS33	-0.04314	-0.09855 to 0.01228	No	ns	0.1537
	65	XQ52-7 vs. XS22	0.1165	0.06111 to 0.1719	Yes	****	<0.0001
		XQ52-7 vs. YS33	-0.02754	-0.08295 to 0.02788	No	ns	0.4556
		XS22 vs. YS33	-0.1441	-0.1995 to -0.08864	Yes	****	<0.0001
	80	XQ52-7 vs. XS22	-0.09073	-0.1461 to -0.03532	Yes	***	0.0008
		XQ52-7 vs. YS33	-0.06811	-0.1235 to -0.01269	Yes	*	0.0128
		XS22 vs. YS33	0.02263	-0.03279 to 0.07804	No	ns	0.5859
	95	XQ52-7 vs. XS22	0.1276	0.07222 to 0.183	Yes	****	<0.0001
		XQ52-7 vs. YS33	0.08729	0.03188 to 0.1427	Yes	**	0.0012
		XS22 vs. YS33	-0.04034	-0.09575 to 0.01508	No	ns	0.1925
	110	XQ52-7 vs. XS22	0.1731	0.1177 to 0.2285	Yes	****	<0.0001
		XQ52-7 vs. YS33	0.1592	0.1038 to 0.2147	Yes	****	<0.0001
		XS22 vs. YS33	-0.01385	-0.06926 to 0.04157	No	ns	0.817
	125	XQ52-7 vs. XS22	0.07493	0.01952 to 0.1303	Yes	**	0.0057
		XQ52-7 vs. YS33	0.001225	-0.05419 to 0.05664	No	ns	0.9984
		XS22 vs. YS33	-0.07371	-0.1291 to -0.0183	Yes	**	0.0066
	140	XQ52-7 vs. XS22	0.1124	0.05701 to 0.1678	Yes	****	<0.0001
		XQ52-7 vs. YS33	0.08292	0.0275 to 0.1383	Yes	**	0.0021
		XS22 vs. YS33	-0.02951	-0.08492 to 0.02591	No	ns	0.4066
Amylose to amylopectin ratio	50	XQ52-7 vs. XS22	0.02486	0.01293 to 0.03679	Yes	****	<0.0001
		XQ52-7 vs. YS33	0.03192	0.02 to 0.04385	Yes	****	<0.0001
		XS22 vs. YS33	0.007066	-0.004862 to 0.01899	No	ns	0.3304
	65	XQ52-7 vs. XS22	-0.002138	-0.01407 to 0.00979	No	ns	0.901
		XQ52-7 vs. YS33	0.01449	0.002559 to 0.02641	Yes	*	0.014
		XS22 vs. YS33	0.01662	0.004697 to 0.02855	Yes	**	0.0043
	80	XQ52-7 vs. XS22	0.01617	0.004239 to 0.02809	Yes	**	0.0056
		XQ52-7 vs. YS33	0.01146	-0.0004634 to 0.02339	No	ns	0.0618
		XS22 vs. YS33	-0.004703	-0.01663 to 0.007225	No	ns	0.6072
	95	XQ52-7 vs. XS22	0.01264	0.0007078 to 0.02456	Yes	*	0.0358
		XQ52-7 vs. YS33	0.01105	-0.0008822 to 0.02297	No	ns	0.0745
		XS22 vs. YS33	-0.00159	-0.01352 to 0.01034	No	ns	0.9439
	110	XQ52-7 vs. XS22	-0.001194	-0.01312 to 0.01073	No	ns	0.968
		XQ52-7 vs. YS33	0.01393	0.002 to 0.02586	Yes	*	0.0188
		XS22 vs. YS33	0.01512	0.003194 to 0.02705	Yes	**	0.01
	125	XQ52-7 vs. XS22	0.02107	0.009146 to 0.033	Yes	***	0.0003
		XQ52-7 vs. YS33	0.01726	0.005335 to 0.02919	Yes	**	0.003
		XS22 vs. YS33	-0.003811	-0.01574 to 0.008117	No	ns	0.7195
	140	XQ52-7 vs. XS22	0.01893	0.007003 to 0.03086	Yes	**	0.0011
		XQ52-7 vs. YS33	0.01081	-0.00112 to 0.02274	No	ns	0.0826
		XS22 vs. YS33	-0.008122	-0.02005 to 0.003805	No	ns	0.2347
