# Supplementary material for: Comparative Transcriptome Analysis Reveals Critical Function of Sucrose Metabolism Related-Enzymes in Starch Accumulation in the Storage Root of Sweet Potato
Source: Front Plant Sci. 2017 Jun 22;8:914. doi: 10.3389/fpls.2017.00914 (PMC5480015; doi:10.3389/fpls.2017.00914)
Supplement: Supplementary file 9 [file DataSheet1.FASTA]

>comp100284_c0_seq1 len=453 
GTTGATGCAGTTGCTCATTGGAACATCAATCAGCCTATAGGCTCCTCCAATCGGAACAGCAGGCTTGGCACGACGCTTGGTTAGAGGGAAAAGGCGGGTACCAGCGCCCCCTCCTAGTATAATCGCCACAACTGTTCTTGGATCCGTCTTCTCCATCCCATAGTCTTTCAACTTTGCCTCACCTGCAACATCAGTAGTGAGGGACATGCTCACCCTCGGCCTGGCAACAACATTGTACTTGGCACCGTTTCTTTGCTGAAACTTCCTAAGCTTTATCTTCTTCCCCATGAACTCTCCATTGCAGAATTTCACACTCAACCTGCAACTGCTTACTGTCATTGCAGCCCCTTCACGCAGCTGCCTGGCAGCCAACAGGGCGATTCGCCCATCGGCAGTCACTGCCATTTTTGCTGAAGATCAAGAAAGCAAAAAGTTTTCAAGTGGAAATCACTT
>comp20955_c0_seq1 len=202 
GGGTTGGGGTGACACCGCTGAGCGTGTCTTGGAGATGATCTGCATGCTTTTGGACCTCCTCGAGGCTCCTGACTCGTGCACCCTCGAGAAGTTCTTGGGTAGGATCCCTATGGTGTTCAACGTTGTTATTCTTTCACCCCACGGTTATTTCGCCCAGGAAAACGTTTTGGGATATCCCGACACTGGTGGCCAGGTTGTTTAC
>comp26344_c0_seq1_(reversed) len=305
GCAAAGATTGATGACAAAGTTATAGTTAAGATTGGGCCGAAGTATGATGTAGGAAAACTTATTCCACCCAATTTCAACATGGTAACATTTGGACAGGATTATGCCGTGTGGGGCGCCGAGGCGTGGTAACATTTGACAAAGGTATAATGAAGATTAGGCCAAAGCTAAGTACGATGTAGGAAAATTTATTTCTCCCACATACTCTGTCGAGTTAGAATATGTGAATTATTTGAGTTCACAATTTAATTTTTTGGGAGAAGAATGATTATGCAGTGTAAAAAAAAAAGAGGCAAATTTAATTTCAC
>comp27340_c0_seq1 len=462
AATTCGATATCGATCTCCCAGGAAAATGGCGGGGAATGAGTGGATAAATGGGTACTTGGAGGCGATTCTTGACAGCGGCGCGTCGGCGATTGAGGTGGAGAGCAAGGCGCCTGTGGTTAATGTTGGGGAACAAGGGCATTTCAATCCCACTAAGTACTTTGTGGAGGAGGTGGTTTCTGGGGTGGATGAGACGGACCTTCATCGCACATGGATCAAGGTGGTGGCTACCCGCAACACCATGGAGCGCAGCTCGCGCCTCGAGAATATGTGCTGGCGAATCTGGCACCTCACCCGCAAGAAGAAACAGTTGGAATTGGAGGGTTTACAAAGGTTAGCGAATAGGAGATGGGAACGGGAACAAGGGCGAAAAGATGTGACAGAGGACATGTCTGAAGACTTGTCCGAAGGAGAGAAGGGTGATGTGTTGGGGGAGACGATAACGCTTGACAGTCCGAGGAAGAA
>comp29963_c0_seq1 len=227 
GAACTGGGACGAGAAGTGATATTTGTCGTCGAACTGTTTCCAGTAAAGGTCTGAATCAGGATATTTCGTTTTCTCGAGTGCATGAGCAATGGTACACTGTGTCACACCGAGCTTATGAGCCAGTAACGAGGCAGCGAGGTTACCCTCACTGTAATTGCCAATAATCAGATCTGGTTTGGCCTGTAGCTCAGCAGTAATGTCTTTTGCAACATCCTCGATGAAAGTCT
>comp37688_c0_seq1 len=308 
TACTTTGGCAATGGTGTGAGCTTTGGAGATGGATTTGTCGAGGTTTTAGCAGCAACTCAGACATCGGGGGAAACGGGAATGAAATGGTTTCAAGGACCTGCAGATGCTGTTAGGAAATTTACATGGGTATTTGAGGATGCGAAGAATAAGGACATAGAGAATATACTTATTCTGTCTGGCGATCAGCTTTACCGAATGGATTACATGGACTTGGTTCAGAACCACCTTGACCGCAATTCTGATATTACTCTTTCGTGTGCACCTGTTGGGGATAGCCGAGCAGTAGACTTTGGGCTGGTGAAAATTGA
>comp37818_c0_seq1 len=211 
ATGTTCCATGACAAGGAGAGCATGACACCCCTTCTTGATTTTCTCAGAGTCCATGAATACAAGGGCAAGTCGATGATGCTAAACGACAGAATTCAGAACCTAACGACACTCCAAAACGTGCTAAGAAAGGCGGAGGAGTACCTGACTACACTCCCTCTGGAAACCCCATACTCTGAGTTTGAACATAAGTTTCAGGAAATTGGACTGGAGA
>comp37930_c0_seq1 en=210 
ATGGCCAAGGAGGTCTACGGCGGCGAGGTCGGCGACGGCGGCCTCTACGACCGCGGAGTCCACGCCGGCGCGCTGGGGCTCCTGCTCAACTCCGTCGTCCTCGGCTTCATGTCGCTCGGCGTCGAGCTCCTGGCTCGGCGCCTCGGCGGCGTTAACAAGCTCTGGGCCGGCGCCAACTTCATCCTCGCGATTTGTTTGGGCATGACGGTT
>comp46252_c0_seq1 len=205 
GCTCACACCATTGCCAAAGTAGGTGCGGGCGATGTGGCGGTTGAGAGAGGCAGAATTGAATTGAGTCAACACGAAGATCTTGTTAATTCCACTGTTGATGCAGTTGCTCATCGGGATGTCTATCATCCTATAGCATCCTCCAACGGGAACAGCAGGTGTTGCAGCTCTGTTGGTAAGTGGAAATAGTTGTGTCCCTGCACCCCCT
>comp47245_c0_seq1 len=417 
TTCCTCACACGGTTCATCTGGGAAGAGATCCATCTGAACTGTCCATTCAAATTGTATGTCTTTATAAGCTCATACATCTTCTTCATCTCCGCTTGCTCTTCCAAATCCTTCGATTCCTTCCTCCGATCCCCCCCAACCACAACAAGATTCACCAATTCCCTCAGCTTCGGGTTCTTGGCATACCATTCGACAAGCCCCGTCAAGTTCTTCACACGGTCCAGCCTCGCCATGGTGAATAAGATAGGCTTATTCCTATCCTTAAGCACACATAAGTGCTCCTCGTTCTCGACATTGCTATAAAGCAGGTCTTCAATCTCGGGATGAAGTGCAGTGAGTCTCTTTTCCTTCTCCGAGTACGAGAAGTATAGGTTCATATCAGCTCCCGGGGAGACAATGTTGAATTTGGGGTCGAACACA
>comp48829_c0_seq1_(reversed) len=280
ACAGGCGCTGAAGAGCGCCGGAGTGGAGGGGATAATGGTGGACGTGTGGTGGGGGCTGGTGGAGAAGGACTCCCCTCGAGAATACAACTGGGCCGGCTACTCGGAGCTCTTGGAAATGGCGAAGAAGCACGGCCTCAAAGTACAGGCCGTTATGTCCTTCCACCAATGCGGCGGAAACGTCGGCGATTCCTGCAACATCCCTCTTCCAAGGTGGGTGACTGAGGAGATAAACAGGGACCAAGACCTTGCTTATACTGATCAATGGGGGAGGAGGAATTAT
>comp53387_c0_seq1 len=436 
CTTGCAGTTATCGATTTTGGTTGGTGGTAGGAATCGAGGAGACGTATAGAAAGGCGTCTTCGGATCATAGAACTCAAACTTTGGAAACTCTTCAGCGAGGGCCAAGTTAGCATTGTAGAAAGTTTTTATTGTTCCAATGTCTTCCCAGTAGTCTTTGAAGAAGTAAGCTTGAACATTGTGCTCTGTGATAACTGCGGGAATGATTTCAGAGCCAAAGTCATTGGCGGTGGGATATATCCAACGTAGGAGATTCAACAAAAGATCTCTCCTAAATACATATAACCCCATTGAAGCAATATAAGGATTTCTCTTGGCATCTTCGGGAGACAATCCCAGGCGAGTAGTATCTACTTGCATCGCTTCTAGATCAGCACCTTTCGGTTTTTCTTGAAACTGGACAACTTTGCCTCTGCGGTCAATTTTCACCAGCCCAAAG
>comp57909_c0_seq1_(reversed) len=1349  
AAACAACTCAGTTAATAATAAAAGCTAAATCTTTGCTTATTAAGTTTGGACCGTCCATCAAATGATTTTGGTGGAATTATTTCGACGGAAATATATGTATGTAAATATGTAATTATTACTTAGTAAAATCTGGAAAGCTACCGTCATAAGGGGCCCCACATCGCTCTCTCTCATCACGATACTCTTGGCGCCTTGAACCGAGCGCAATTGCGACTTGCTATCACCACTTTGAGAGTGTAAATCAGCAGATTTTGTGAAAGGAGCGAACGATTTCGCCCGCATTCTTCTCTTTCTGGATTCAATTCATTCCAGAATCGGAAATTGAAGGAAGAGAGATATGGTTTACACCCTCTCCGGCCTCCGATTGCCCGCTGTCGCGCCGGTTTACAAGCATATCGGATCGACCTCGCACGCCGATCGGCGGAATGCCAATCCCACTCTCTCTCTGAAAAGGAACTCGTTTTCTTCATGGAAGATCTTTGCCAGAAATACTTCCTATGAATCCGAACCCTCTTCTTTTAGAGTTGCAGCATCAGAGAAGGTCCTTGTTCCTGGTGGCGAGGGCGAGGGATCATCGTTTCCAACTGATCAGTTAGAGGTTGCTGAGGCATTATCAGAAGATACCCAAGTATCGGCTGACGTGGATAATGTGAAGATGGAAGAGAACAGCAACAGTGAAAGCAATGTGGATTTCGTCAAAGTAGCAAGTGATTCTAAAGAAAGCGTTCAAGAGCAGGATCACACGTCTTCACTACAATTTGAAGAAGATGGTAATGTGGAAGTTTCACAAAAACCAGAGACTTTGGATGACATCAGTGCTGAATCTGAAATGGTGAAAAAGAGGGCCATTCCTCCACCTGGACTTGGTCAGAGGATCTATGAGATAGACCCTCTCTTGAAAAATTTTCGTGACCATCTTGATTATAGGTTTTCGCACTATAGGAAAATCCGGGAAGCAATTAACCAGTATGAGGGTGGCTTGGAAGTATTCTCTCGTGGCTATGAGAAATTAGGTTTCACTCGGAGTGCTACAGGTATCACCTATCGGGAGTGGGCTCCTGGAGCCACGTGGGCAACACTCATTGGAGATTTCAACAATTGGAATCCAAATGCTGATGTTATGACTCGGAATGAATTTGGTGTTTGGGAGATCTTTTTGCCAAACAATGCAGATGGCTCACCTGCAATTCCACATGGCTCTAGAGTGAAGATACGTATGGACACTCCTTCAGGCATTAAAGACTCTATTCCCGCTTGGATCAATTTCTCTGTACAAGCTCCTGGTGCAATTCCTTATGATGGAATATACTATGATCCTCCAGAAGAGGAGAGGTACAAATTTCAACATC
>comp59423_c0_seq1 len=1274
AGGTAGCAAAAAATATCATGATGAATAGTAGGTGAATATATATGTTATTATTAGTTAGCCAACAGAGTCACAAAAACAACTTTAATTTGATTTTCTGATTAATGGTGTGGTATATATGTACCAACCATACATCCACATTATATATACATATATTATTGGACTTAGTGGTGTATATATATAGACTATAGAGAGAGGGCTGGCAATGCAATTAAGAAGCGCTCTAGTCTATACAGCAACCTAGCTAAAATATTCAAAGGCCGGGCTTCAATTGAATTCATTTCTTCTTCTTCTTGGATCGGCTCTCATCGATCTGGTCTTTAATTTACACCAAATTACTGCAAGCTAAGATGAAGAGTTTATTCACAGCGATGATGCTTATTTCCTCTGTCCTAAATGGGGGAAAAATTGGCAATAACAATTACAGTAGTGATGATGATGATGGTAGTAGCAACGGCGGTCTGATCAACACCGCTTGCAACAACACCCCCAACTACGCACTCTGCGTCTCCGTCCTGGCGTCCGACCCCCGCACCAGCTCCAAGGCGGTGAACGTGGAGACTTTAGGGCTTGTGATGGTGGACGCCGTGAAGGCGAAGGCGGAGGAGATGATAGAAACGATTCGGGAACTCGAAAAGTCGAAGCCGGTGGAGTGGAGGCTTCCCCTCAGCCAGTGTTACATCTACTACTACGCCGTGGTGCACGCGGACGTGCCGGAAGCAGAGGCGGCTCTCAAGAGAGGCGTCCCCAAGTTCGCGGAGGATGGGATGGCGGATGCGGCGGTGGAGGCGGAGAGCTGCGAGGCTGCGTTTAAGCTGCAGAATGAAGATATAATTTTGGACTACTCGGGATCCGCCATCGATGAGATTAACAAGGATGTAATCCAACTCTCTGCTGTCGCCACCTCTATCATCAAAATGCTGTTATGAAATATCTCATCTCATCATCATATCCTCCATCCTCGATCAATCCGGCCGCTTCATTATTTATATATAAATGTGCAGTACGTGCATATATGATATAGTATACATACCGCCAGCCCGCTAGGGATTGGATCGGATCGGTACAATCTATTTTGTGTGAGATGAATCTAGCTAGGTAATTATGTATGTATGTATGTACAATTCAATTAGCTAGCTAGATAGTATGGACTATATATATGTAATAAGTTGTTAATTAAGTAAAAACAAATTTAATTGTTGAATTTCCTAGCTAGCTTAATTAGCATCATAATTGTATTCTTCATCATATCATTTATATATATAGTTATGCGGCTT
>comp60083_c0_seq1 len=474 
GTCACTATGTTCGACGTAGAAACTTTGTGCTACACCCAACAAACTAAAGTTATTTTAGACTTTTGAACCCAAAAAATAGAACAAGGTAAAACAAAACCAAGCAAGAATTACTGCATTCGAATTAAACTTTTTCAAAACAAGAATGGAAATGAACACTAGAGGGTTACAAGCAAAGACCAAAAAGTGATGAAAATCCGGTTTACAATTGCCGCAATCTCGCAAGCTAAAGTACGGTTCTTATTCAAACAAAGCAAGGAATTGAACTTCACTCCATCATCCCTCACCCTCAGTGTCTGAACCCTCCCTTCATCTTACTCCTCAGCCAGTGGGACAGTTTCAGCCATCTTGCGGTACTTGAGAGCGTAGAACATCTCAAGGTAGCGACGGATCTCAAGGCGATCGAGCTTGGAAACATATTTCCAGAAGCCATACACAGCAGATAACGTCAACAACCTCTCAGAGTAGATTTGCCAG
>comp62788_c7_seq1 len=1718 
ATACATACATACATACATACATATATCATCAACATACGTATAATTAGGGATTAGGCCGGAAAACTTGTGTCTCAGTGGAAACCACCACCAGATAGCTCAACCTTCGCATCACGCGGCGGCGACGGCAGCAATGTCATCGCAAATATCCCACTCAAGGCCGCCGACACCGCTCCCACCACAAACGCCGGCAAATTCCCACCGCCAAAAGCCGCATCCCAAGGCCCACTCAAGAACGACACGAACATCTGGGGTATGACGATTGAAAGATTAAGGACGCCTAAGGAGAGGCCTTGTCCAGCGCCAGCATTACTGGAAAAGATGGATGCCAGAGCGAATGGAATACTAAAAGTGACCGCGAGAGGAATTCCGAGGACGGCGAATACAACCAAGGCGCCGGCCTTAACGCCGGCGGTGGGTGAGAGAACGGTGCCGTTGGGGTCGATCCGGCGGGTATGCTCGGCCATTTTGGTGACCAAAACCGTCATGCCCAAACAAATCGCCAAGATGAAGTTAACGCCGCCCCAGAGCTTCTTGACGCCGCCGAGGCGCCGCGCCAGGAGCTCCACGCCGATCGACATGAAGCCCAAGACCACGGAGTTGAGCATGAGCCCCAGCGCGCCGGCATGCACGCCTCTAGAGTAGAGTCTGTCGCCGACTTTGCCGCCGAACACCTCCTTGGCCATCCAGTCGGTGTCGTAGAGCAAGAAAGGGAACCACGCGATCCAGTTAAGGGCCGTGACCAATAGGAGAATCCACATGGGCCTTGGGAGGTCCTTCAAGGCGCCGAAGATTTCGCCGAAGAATGGCACCCCTTTCCCCTTTTGCGCCTTCTCGCCGCCGTCGGCGGCGTCTTTTAGCTCTTGCTCTTTCACGAAAGTTAGCGCCATGGTGGTCACGGTGAGCAAGAGGGCGACGGAGATGAAGAAGCAGCTCTTGAGATTGGCGCAGTAAGGGTCGCAGGCTTTTGTCTTTGAAAAGGGGAAGACCTTATAGAGGTGAGAGTAGGAGCCCGCCGCGTAGCCGAGGATGTTTCCGACGGCCATGAAAAAAGAAAAGAGTGCGTTTGACGCTCGCATTTTGTCGGCGCTCCCGCCGGAGAGATCCGCCAATAATGCCCTGCATGGACCCTGTAACATGTTATTAGCGACGTCGAGGATCCAAAACCCGACGACAAAAACGGTAACGGCACGGGGCTTAGTGGTTTTATCGAGGCGGTCGCCGGCGGCGTGGCCGATATCAGCGGCGAAGCCAATGAGGAAGACAGCGAAAATGACGAGCAAGGCGCCGGAAGCAATAAAGGGGCGGCGGCGACCGAAACGCCAAGTGCAATTGTCGCTGTAGTAGCCGACCAGGGGCTGAACAATCATGCCGGAGACGGGCCCACAAAGCCACATAAAGGACGCGAATTTGTGCGGGATTCCGAGCAGCTGAACGTAAGGGGTGAGGAGGGAGAGCTGCAGGGCCCACCCGAACTGAACTCCCGCCGCAATGGACGCCACCATTACTATCTTCCATATCGGCGTCGCCGCCGCCGCCTCCTCCTCCGCCGGCACCGCCTTCTCCACTTGCAAGGAGGATTTTCCGTTAACGGAGTCTCTCTCCATATCTATATATTTCACTAATTATATTCTACTAATTAATCTCACCTTAGAAAGCTAAGGTTAGTGAACTTGGTAGAACTGAATGTTTGAGGCAAGGAAATATATAGAGAACCAACA
>comp63034_c0_seq1 len=291 
ATGAGATTCTGCTGTTTATGTCGAGGATTGAAAGCCATGGGAAGGGAATCTTGAAGCATCATGAGCTGCTGGCTGAGTTTGAAGCTATCTGCAAAAGTGACCAGGATAAACTCAATGATCATGCCTTTCAGGAAGTTCTGAAATGCACACAGGAAGCGATAGTTTTGTCGCCGTGGGTTGCTCTTGCTATCCGTTTGAGGCCGGGTGTCTGGGAATATGTCCGGGTTAATGTCAATGCTTTAGCTGTTGAGGAACTGACTGTTCCTCAGTATCTGCAGTTCAAAGAAGAGC
>comp63470_c0_seq1 len=514
CAGCACTCTTCCTCACTTAGTCATATCAGTTTCCCATTTTTAGCTCCTACTAAGCTTAAAACTAGCAGAATTATCCGTACATTTTATCTAATTTTCCTACTATTTCGGCGAGACTGTTTTACAATTTTTGTCTGGAAATTGTAAATATTTGTGGAATTTTTTCCCCCATGAGTTTGGCACACCAAATTGGTTTTATTTCTGGAACGCTACTAGAGGTCCGAACGGAAAGTGTTACACGAGAGGCGCCGGCGAAGGCGGCGAAGACGGCGGCGGTGTCGATTTCACCATTGTGGAGGAGGACGGCAGGTGAGGCGAGAAATCTCCGGATTTCGGTTCAGAATCTGGCGGCGAAGGCGGTGCTGAGAGGCGGCATTCCGGCGGATCTGGCGGTGGAGAGGGAGGATCATAAGATGGGGAGCCGCAGCAGAGGGGTGCCGGTGTTCGTGATGATGCCGCTGGATTCGGTGAAGATGGACCACACGATGAATCGGAAGAAGGCGATGAACGTGAGCCT
>comp65588_c0_seq1 len=822 
CAGCCTCTTCTCCTTCTCAGAGTACGAGAAGTAAATAGAATCATCCGCTCCCGGAGAAACAATATTGAATTTAGGATCAAAAACATCAATCCCGTGAACAACTCTGTATAAGCCTGGCAAGGTGAAAGAGGTATGGCTCTCATACTGACCAACAGTGTTCTTCGTTCCAGCAATCTCCTGGTATGTGCTGGTAATTATAAAATCTGAATGATTCATCGCCAGTAAATCAGCAGTAAATTGACATGAGAAGTGGTATTTGTCCTCGAACTTTTTCCAATATATATCAGAGTCTGGATATTTGGTTTTCTCCAATGCATGTGCAATAGTGCACTGTGTAACCCCGAGCTTATGTGATAATAAGGATGCAACTAGATTTCCATCACTGTAATTTCCAATGATCAGGTCCGGTTTTCCTTGCAGCTCAGCAGCAATTTCACTTGCAGCATCCTCAGTATATCTCTCCAGATAAGGCCACACATCGAACCTTGATATCCATTTGCGAAGAACCCCATTATCACTTCGAAAAGGAATCCTCAAAATGTGTGAATGTTCAGTTCCACTCACTCTCTCCAACCGCTGGTTGCAAGAAGTGCCTTTTGCATCAGGTATCAATCGAGTGACAATAAGTATTCTAGGCGTAATATTAAGTCCTTGCTGCTTTATTCTTTGAAGCATCTCAGTTTCCAGGGCACGCACTTGATCCAGTATATATACAACCTGGCCACCTGTGTCAGGCAACCCCAACACATTTGCTTGCCCAAAGTATCCATGAACTGACAAAATGACAACATTGAACAGCATAGGAATTCTACCAAGAAATTT
>comp66443_c0_seq2_(reversed) len=2613
AAGTATGTCTGTATGCTTCTTTTGAACTGTTTAGTTAAAAATGACCATAATTCGAGTGATCAAAGTGTAATTTATCATATTAAACTTGCTTGAAGCTTCTTCGAGTAACGTCCCTTCTTCCTGGGATGGGAGGATTTGATTTGAAGTTATCTGGTAGCCACTAGCTCTATAATTATAAAACTCACAGAGATGCTGCTTAGTTTGCCCAGCTCAAGGGTTCCTACTCTCCCGACAATCAGTTCGCCGAATCGCAAATCAGTCGGAGCTTCCGTCGTCCGTTGCGCCGGGATAGGCAAGAATGGGGAAAGCAATGCCTCATCTAAAGGACAAGGACCCTTCCAGATGCAGGGAGGGAAGTAAGGAGAATCTAGAGGACACTCTAAAAATCAGCAATAGTGAATTCAAAGAGAAAGATAGTGATATTTGGCGGCTTTTTAGGGAAGCTCAACAGAATATCCTCTTCTTGAACAAGCAACGTATCAATGCCTTGGAAGAGCTTGAGAGAGTGAAGAAAGAAAAAGATTCATTGCTTGATAGGGTAGAACAGCTGGAGGCAACAAAATTGACCTGCACAACAAAAGACAGGCTGTCGATCAGCTCCGAGTTGCTGCTAAGAATAGACTCAATGGTTCTCACCAGCACAATAAGCAGCAATGAGGCATCTAAATTGAGAAGACTAGTAATGGATTCAAGAATTAGTGTGGTTGAATATTTTTCTGATATCATGGATAAAGGAGATACTGACCTTTTAGCAGAATTGCGGCAATTCTCAAAAACAAGCAAAAAGACTGGCTATCACATAGTCCACATTTGCACTGAAATGGCACCAGTGGTCTCGATTGGACCTCTGGCACAATATATTACAGGCTTATCTTGTGCGCTGCAAAGGAAAGGAAATCTTGTGGAGGTTATTTTACCAAAGTATGCTTGTCTAAACCTGGATGAAGTTCAAGGGTTACAGGAAACTGGAGCAGAGTTTTATTCATACTTCAATGGTCAATTGCATGGGAACAGAGTCTGGACTGGGGTTGTCTATGGAATTGGAGTTATTCTTATACAGCCTGTTGACCATTCCTCATTTTTCAGCCATGAACGAGTATACGGATACAACAATGATTTTGAACGATTTGCCTATTTTTCTCGTGCTTCATTGGACTATATAGCTAAATCAGGAAAGCAGCCTGATGTGCTTCATATACACAATTGGGAAACTTCTATTGTTGGGCCTTTGTTTTGGGATGTTTTTGTCAATCAGGGACTTGGAGGTACTAGGATTCTGTTGACTTGCCAAAGCTTTGATTCCCAGTGTGTACAGCAACCTGAAAAGTTGGCACTCTGTGGGCTTGATCCTTATAGGCTGCATCGTCCTGATCGTCTGCAAGATAACAAGAAGGGTCATCTTGTCAATGTTTTGAAGGGTGGAATTGTCTACTCTAATAAAGTCATAGTAATGTCATCCATGTGTTCAAAGGAACAGATAATTCGTGCCATGGATCATGGTTTGGAGCCCACCTTAACCCTTCACAAGGACAAGGTGTTCATTGCTCCCTTTGGATTTGACAAATCAACATGGGATCCTTCAGTAGATAAGTTTCTTCCTCAGAATTATAGCCCTGATAATATGAAGGGAAAATCTGTATGTAAAGTCTCCTTGCAAAAGCACCTTGGGTTAGAGGTGCATGTATCTGTTATTCTTGTAGGGTGCATTTTATCAGACATTTCAGATATTGAGGCAGAGAACCTTAAGACTCTTGTTTGGATGGCTTTAAGGAGGGGTCTCCAGTTTGTCTTCATGGGATCCAACTCAAGTATGGCAATAAGTAGGTTATTGGAATATTTTCAGGAAGAACTCAAGGATGAAAACATTAGATTCCTCAATAAATATGATGAATATTTAGAGCATTTGGTGCTAGCAGGGTCAGATATTATGTTGTGCCAATCTTTTGACGACTTAGTGCTGCAGGTACCGCTCAAGGCTATGAAGTATGGAGCTGCTCCTGTTGCAGTAAATTTTGCTGACAGCAAATTCAGGCAATTTATGGATCACGATTTTGAGAATACTGAATTCTTGAGGTACATCAACACTACCTATGCAAACTTGTCGTTGAGCCAAGCTATTGATGAACTAAAGAACCATCCATTGCAATGGAACAAGAGGATTATGGATGCCATGTCAAAGGACTTTTCCTGGGACGCGGAGTGCTGCGACTTGCATATTTCAGCATATGATTCGGTAATGAACTTGTGAACAGGATTTCTGAAATTAAATTAATTATTTATCAAGCCTTGAGTTGAGATCGCTGTGTGTATGTGTGAAGCAGTCATGTGATTGCAATATATGAAGTAGACAGACAGGTACATGCATGCCCCCAAAAGGGCGAAAAAAAATCGAATTGGAGTGATGTACAGTAGGGCTATAATAGCAGGTGCAGTAGCTACTAGTTTATTTAGTGTTTTGGTTCCGAGATTGGGTTTGTTCCATCAAACACATTCATTGGGAATTGAATTTATAGGCGGAGTGAATGCATCTTGCCAAGTTTCCATTTATGGTTTCCATTTATTTGACACTCTCTCAAAATGCATCTTGTCAAGTTTGGTCGACTGTTATGCAAG
>comp66680_c0_seq1 len=690 
TTACCGATTTGGTCCCTCGACTATGAGGATTTCACCACTTTGGTCCTTGACTTTCAAAATTGTCCAATTGCATCCTCGACTATGCAAACGTTAACCAAAATGGTCATCAGTTTGTTTTTCCGTCTATTTTCAAAGGTAAAATAGGAAACTCATATCAGCAGTCATCTTCTTCCCTAATATTAGGTTAGGATCCGTCTACCTCTAAGAATAGCAATAATATTGGGCAAATGGGGGAGTCTCAGCCTCAAGAGGCGAGACTGGCGGCTAAAGAAATTCACAAACAGCCTTAGATGTTTGTGAAAATACTCTTCACTCACCTCCACACACTCCATAGCGATCGAAGAGAGAGGCAATGGCGGCAGCAATCGGAGCTCCGAAGCTCGCCCCGTATACCTGCGCGGCGGAGAGGAACGACGGCTCTGCTCGGCGTGCTGCGAGGTTCAAGAGCCTCTCGTTCGCGTCTTCTAATCTCTCCGGCGACAAACTCGCGTCGTTAGTTTCTCGGCGCTGCAGCCGTTCCGGAGGGAAATCGTCGGAGAGGCGTAATGCTCCGATTATCGTTTCCCCTAAAGCTGTTTCCGACTCCCAGAATTCGCAGACTTGCCTCGATCCTGATGCTAGCCGAAGTGTCTTGGGAATTATTCTTGGAGGTGGAGCTGGGACCCGGCTCTACCCTCTAACAAAGAAGAG
>comp67937_c0_seq1_(reversed) len=454 
AGAGAGAGAGAGAGAGAGAGAAGATCACTATCACTCTATCAGATTTCTAGTCATTATGATTATGGAGTACTTTTGCCAGTAAGGGGAAACTATATACACCAAAGCAGTAACATTTCTCGTGAGAAACTCACCCACCACCGCCATTGTCACCTTCCATTCACGCACTTTGATCAGTCCCAAGAAAAAAAAACAACTTTTTTTCCTTGATTCTCAGTTCGGAAAAAAAAAATTAGCATAAACTGGGAGGTGTAATTTCTTGGTTGGATGTTATAGAGAGTGAACTGTGATGGATGCCTATTGTGCAACATTGAAATCCACCACTCACTTGCCAAGGGAGAGTGAGTTATGGGGGAAGAGGATGCTAAAGAACAGAGTTTTGGTGAACCAGTTTGGGAAAAGTTTGAAACTTGAAAGAAATGGAAGGAAGATTAAGCCTGGGGTTGCTTTCTCTGTT
>comp67966_c0_seq3_(reversed) len=813
TATTATTCCAAACCAAATAAACAGAATAACAAAAAAAAATGGCAACTTTATCTCCCATCATTCTCCTACTACTACTTTCCATCTCCCTCTTCCCACTCATCGTCCATGGCGACAAGGAGAAGGAGAAGCGCGCGCACGCGCTGATCCACAACACGTGCAAAACCAGCGCGAAGAAAGACTCCAATGTCGACTACGCGTTCTGCACCGCCGCCCTGCAGGCGAGGACGCCCGGCGAATGCGACACGCTGCGCCACATGGGGATGACGGTGATCAAGCTGATCATGTCCAACGCGACGGACACGAGGCGCCACATCAAGGATCTGGTGAAGCGCGGGAAGGTGAAGAAATCGTTGAAGCGGTGCGTGGATGAGTGTTATGAGCACTACACGGAGGTGGTGCCGCACGTGGGGGAGGCGTTGAGGTATTTTAAGCATAAGAGGTATAATGACGCGGACACGAAGATCTCCGCCGTCATGGAATACGCGGTGGACTGCGAGGACTTGTTCGTGGAGAAAAGCGGAGGCGGATGCGGCGGCGGGGCGTCGCCGTTCCCGGCCAGGAACTACGCCACGTTTGAGCTGTCCGCGATGGCGCTGTCCGTCATGCACCTGATTAAGGAAGGGAAACTGCATTGATCGAGATTGCATGCGGTGATATGATGGCTTTCGTGTCTTGTTTTGGTTATTTGTTTAATAATTTGTCCATTCTTGGTTTTTGTACGTGGAATGTTTGTCTCTGCTGGCTCTGTTCTTCAGTGTCTTAGGCCATGTTTGGAACTAACATCAATGAAATAATCAAGATTTCCATTTCATC
>comp68032_c0_seq1 len=660
AAAATCGATAACTGCAAGATCAAAGATGCCATAATCTCTCACGGGTGTTTCTTGCGAGAGTGTATTGTGGAACACTCGATTGTTGGTGAGAGGTCACGGTTAGATTTCGGTGTTGAGCTGAAGGATACGTTAATGATGGGGGCAGATTATTACGAAACAGAATCCGAAATTGCATCTCTTCTGGCTGATGGAAAAGTGCCAATTGGGATTGGACACAACACAAAAATTAGCAACTGCATTATTGACAAGAATGTAAGGATAGGGAAAGATGTCATTATCGCGAACAAAGATGGAGTTGAAGAAGCAGATCGGCCCGAGGAAGGGTTCTACATTAGGTCCGGGATTCCGGTTATAATGGAGAAAGCAGTGATCAAAGATGGAACAGTCATATAATGAGAGCAAAGCAGCCAAACATGGTTGGAGAAACATTTGCAGAGAATTATGTTTCCATCTAGGATAGGATAGCTGAGGTTTTTCATCTCCAGAAAACCAGGTTTTGTGCATTCTTTCCAGTTTCCAGTGTACAAGTACAAGTCAGATATATGGTTTTCTCTTTCTTTTTTTGTTGTAAAATTATCCAAATTTATATCAAGAATAATCCAGCTTTAGTTGACAAAGCTAAAAAAATGCCCAGCTTGACAAGTAATTAAAAAAAAAAAA
>comp69403_c0_seq1 len=1123 
GACAACATTGAACACCATAGGAATTCTACCAAGAAATTTTTCTAAGGTTGATGGATCAGGAGCCTGAAGGATGTCGGAAAGCAGGTGCATCATGTCTTTAACCCGTCCAGCAGTATCACCCCAACCTCTCTCGAAACCCATTTCTTGCAATGCATATTCGAACTCTGAATATGGTGCATCTGGTGGAAGCTTTGAAAGATAATCGTCTGCCTTAGCCAATGAGGATTCAAGACGAGAGATCTTTGTTATCCGGTCATTCAGCATAAGAGCATGCCCTTTGTGTCTGTGTACTCTAAGGAAATCAAGTAAAGGCTCCAAAGACTCTTTGTTGCGGAACATGATTGAAGAGAGATGCCGGTTGAGGAATATAACCCCATTTCCAATTGATGATGATCTGGTGGGTCGTGGAATGGATACATTGAACGGCTCAAAATCAAGCTCAAGGATGAACTGCCCACATTTCTGCCCATCAGCAAGCTCTTCCTTGAAACCAAGGTACTCAGAAATTGTCAATTCATCAACACTCAGTTCATACACATTGACGCGCACAAACTCCCAAACACCTGGCCTCGGACGGATAGCTAAAGCAACAAAGGGGGGAAGCACTATGGCTTCCTGAGCAGATTTCAAGACTTCACTGAAGGGACCATCACTGAGCTTCACACCTGCAGTTTCATTGCAGCTAACGTTGTTAAGCTCGTCGATCAGGCTGTGCGGTTGCAATATCCCCTTCCCCTGTGCCACAAATCTAGAGAGAAGAGCAACGAGTTCATTTCTGTGAGCTGAGAGAGTGCCCTCCACTCTCTCCCTCATACTAGGTATCCTCCCGAGCTTATGACCCGACATCGAGATTCTCCAACGCTTCCTCTTCTTTCTATTCACAAAATTGACTCAACACTCGGATCGTTTGCGGGAATTTATTTCTATGAATTTTGAGGTGCTTTTGCAGTGAGTTGATAATTGATATAGATCGCGGGAGGGTGGCGGTTTACTGATCGAGTTATGGCCTTATGCATGACTCAGCGAGTCAGTGGGAGACAATAGTGTTAACAATTACGTGGGGTCCCACTTAAAGCATGCAAATTTCGTACGCAGACACGACAGTGCGTCGCGCCCATTGTAT
>comp69454_c1_seq3_(reversed)
TTCTCAATCTTCTCCATTATTCTCAGCTCTCTCTCTCTCACTCTTGCTTTAGTCTCTTGCAAAATAACCAACAATGGCTCCAATCCCCGGTGTAATGCCAATTGGTAACTACGTCTCTCTGTATGTAATGCTCCCGTTGGGAGTTGTGAATGCGGACAATGTTTTTCCGGACAAAGAGAAGGTGGAAGATGAGCTGAAGCAGGTGAAAGCAGGGGGGTGCGATGGGGTGATGGTGGATGTGTGGTGGGGGATCATCGAGGCCAAAGGGCCAAAGCAGTACGATTGGTCTGCTTACAGGGAGTTATTCCAGTTGGTTAAGAAATGTGGGCTCAAAATCCAGGCGATCATGTCTTTTCACCAATGCGGCGGCAATGTCGGCGACGCCGTCTTCATCCCCATCCCTCAATGGATTCTCCAAATCGGCGACAAAAACCCCGATATCTTCTACACCAACCGGGCCGGTAACCGAAACCAGGAGTACCTCTCTCTCGGCGTCGACAATCAACGTCTCTTCCAGGGCCGCACCGCTCTCGAGATGTACAGGGATTTCATGGAAAGTTTCAGGGATAATATGGCAGACTTTTTGAAGGCTGGAGATATTGTAGACATTGAAGTAGGGTGTGGGGCTGCCGGAGAGCTTCGGTATCCCTCGTATCCCGAGACTCAAGGATGGGTTTTTCCCGGCATCGGAGAATTTCAGTGCTATGACAAGTACATGGTGGCAGACTGGAAGGAGGCTGTGAAGCAAGCTGGGAATGCAGATTGGGAGATGCCGGGAAAAGGCGCCGGGACTTACAACGACACGCCGGACAAGACGGAATTCTTCCGCCCAAACGGGACTTACAAGACGGATATGGGCAAGTTTTTCTTGACCTGGTACTCCAACAAGCTCATCATCCATGGCGATCAAGTCCTCGAAGAAGCCAACAAAGTTTTCGTTGGGCTCCGCGTCAACATAGCTGCCAAAGTTTCTGGAATTCACTGGTGGTACAACCATGTGAGCCATGCGGCGGAGCTCACCGCCGGATTCTACAATGTGGCGGGAAGAGACGGTTATCGGCCTATTGCCAGGATGCTGGCAAGGCACCATGCCACTCTGAATTTCACTTGCCTTGAGATGAGAGACTCCGAACAGCCTGCCGAGGCCAAGAGTGCTCCTCAAGAACTCGTTCAACAGGTGTTGAGCAGCGGATGGAAAGAGTATATCGATGTGGCAGGTGAGAATGCACTGCCAAGATATGATGCCACGGCATACAACCAAATGCTTCTGAACGTCAGGCCAAACGGCGTCAACCTTAACGGCCCTCCCAAGCTCAAGATGTCCGGCTTGACATATCTCCGTTTGTCGGACGATCTGTTACAGACAGACAACTTCGAACTCTTCAAGAAATTCGTCAAGAAGATGCACGCTGATCTGGATCCATCCCCGAACGCTATCTCTCCGGCGGTGTTGGAGAGATCAAACTCGGCGATCACCATTGATGAACTGATGGAAGCCACCAAAGGTAGCAGGCCATTCCCGTGGTATGACGTCACAGACATGCCGGTGGATGGCTCAAACCCGTTTGATTGATTAGGATGACATCACCCTCCTCCCTGGACTACTGCATGTGGAACAATAATAAGTTAATGCATAAATATTATAAATAAATGAATAATCCAGCTTTCAGTGCTGAAGGTGAAGGAGGAGCAGAGAAGATAGTGTTTGGATAATGTTGAGGAATTAATAAAAAATGGACTTGAGATGTTGTGCAAGCCATTCATTAGTACGTACGTAGCTTTGTATATGAATTATGAAGCTAAGAGCCTAAGAAATAAGAACGTTGTCTAATAATCATAATCATAATAATAATAATATGTGAAGTAACTTGTGATACGATGACATCAATGTTATAAATATTACTAATAAGTTAGAACGTATCCACAA
>comp70068_c0_seq1_(reversed) len=989
CGTAACTTTTAATTAAAAAGACAAATTTTGTGAAAAATATTTACAAAAATCAAATCAAACTCATAACTTCTATATGTTCAAACCTATTGAAGCAAAAAAAATCAATTTCGCATCCACTAAGACTCGATTTCATGACCATATGAGAGAGTCACTACGTGCCATCTGATTCTTTCTTCTTCTATCAATCTATCATCTCCCTTATATATACACACACTAATATATATACATGTACATATACATTAATTAAAACCCTCACTTTCCATTATCTACCTCTTCACTTGTATCACTAAAACCTTCCAAAGATGGCCATGGATACATTGTTCTCCCTCGTGATGTTCATTTCCACAATGCTCCTCGACAAAGACAAAAATACCCTCATCACCGCCACATGCCGCAACACCCCCAATTACCCTCTCTGCGTCGCCACCCTGCAGTCCGACCCCCGGAGCTCCGCCGCCGGCGCCGGCGTCGAGACTCTCGGCCTGGTCATGGTGAGCGCCGTCAAGGCGCGAGCCGTCGAGATCACGCAGGCCATACCGCCGCTCAAGGCGGCGAAACCGGAGTGGGCCCAGCCCCTCAGCCAGTGCTACTTTTACTACGACGCCGTTTTGCGCGCCGACGTGCCCGAGGCGGAGATGGCCCTGAAGAGAGGCGTCCCTAAGTTCGCCGAGGCGGGGATGGCGGACGCGGCGGTGGAGGCGGCGAGCTGCGACGGCGCGTTTAAGAATGGTGGAATTACGGAATCGCCCCTGAAGGATTTTAACGACAACGTCGTTCAACTCTCTGGTGTGGCCACGTCAATCATCAAGATGTTGTTATGAGTTTAATTAGTTGTGTGAGATATTTATGAACTATTTTACTGTGATTTTTATCGTTGCTATACTATTATTCTCTCTTTTTTAAAAAAAAAATTTGTTGTCTATGTTCATAAATTAAATATAAAATAATATTTGTTAAAGTAACCAATTATTTAACAGAAATCTCAAAAG
>comp70843_c0_seq1_(reversed) 
CACGTGGCCCGTTTCTTTAAAATCAGCATTCCACTGCCTTCTTTAAATCACGGAAGAATTTCTCAGGAGCATCCAAACAACTTTTTTCTCCCTAAATTCTCTGCATTTCTAGCTCTCAAAATTTCAAATCTTTTTCACAAACACTATATTTAGTTTCTCCCTACCCTTTGCTCCAAATCTTTCCAATACCCACCCAAGATTGCATATTTTGCGAGTTCTGTATTTGAATCTTGAATTTATTTGTAAATAATTTGATTTCTCTTCCAGATTTTGAGCCGTAGCTATGGAGGTTTCAATGATTGGAAGCTCTCAGGCGCATCTGGGCAGCAGTGATTTGGGTTCTAGAGAGGTTGGGGTTTGTAGTTTTGGCAGAAACTTCAATGCTAAGACCTCTTCTTTGAAGAATCCAAAGTTGTGTTTTGGTCAGACTTTTTCATGGCCTTCAAGAACTTCTGCTTGCTTAAGCCTTAAAGCCTCTGCTGCTTCCCAAACTGAGGCTGTCGTTTCTGACAAAGTTTGTGGAGCAAAAAGATCTAAACCTATTGATAGTGTGAAACTATATGTTGGGCTGCCAATGGATACAGTCTCTGTTTCTAACACCATAAACCATGCCCGAGCAATTGCAGCTGGACTGAAAGCTTTGAAGTTACTAGGTGTAGATGGTGTGGAACTGCCAATCTGGTGGGGTATTGCTGAGAAGGAAGCTATGGGAAAGTATGACTGGACTGGCTACCTTGCTGTGGCTGAAATGATCCAGAAGCTTGGCTTGAAGCTTCACGTGTCACTATGCTTCCATGCATCAATGGAACATAAAATCTCACTTCCTGAATGGGTTTGTCAAATTGGTGAATCAGATCCTAGCATCTTCTTTACAGATCGATCAGGGCACCAATATAAAGATTGTTTGTCTTTAGTTGTGGATGATCTTCCAGTTCTTGATGGGAAAACTCCTTTGCAAGTGTACAAAGGGTTCTGCGAGAGCTTCAAGAGTGCATTTTCCAAGTTCATGGATTCGACAATTACTGGCATATCAATTGGTCTAGGACCAGACGGAGAGCTTCGGTATCCTTCTCACCACCAACCAGCCAAAAGCAATCATAAGCACGTTGGTGCTGGGGAATTCCAGTGTTACGATAAAAACATGCTAAGTCATCTCAAACAGCACGCTGAAATGTTTGGTAACCCTTTGTGGGGACTTGGTGGTCCCCATGATGCTCCTGCCTGTAACGAGCCACCTATCTCAAACAACTTCTTCAAGGAGCATGGTGGATCATGGGAGACTACTTACGGTGATTTTTTCCTTTCTTGGTACTCCAACCAGCTTATTACACACGGAGATCAACTTCTTTCGGTTGGTGCCTCCACTTTCAGTGATGTCCCCCAGATTACGGTTTCTGGAAAAGTTCCTCTAATCCATTGTTGGTACAAAACTCGTTCCCACCCAGCAGAGCTGGTTGCTGGGATCTACAACACGGAGAACAGAGATGGCTATGAAGCGATAGTTGAGATGTTCTCGAAGAACAAGTGCAAAATAATCTTGCCAGGAATGGACCTGTCTGACGAGCAGCAGCCAAAGGAATCCCTCTCGAGTCCAGAATCATTACTTGCACAAGTTACATTGTGTTGCAGAAAGCATGGAGTTGAAATCCTTGGGCAGAACTCAACGGCTTCCAATGCTGCTGCCAGTGGTTTCGAACGGATCAGAAAAAACTTAGCGGCTGAAAGTGCAGCAGCCATCAGCTTGTTCACCTATCAACGGATGGGGGCATATTTCTTCTCCCCTAACCATTTTCCTTCTTTCACCAAATTCATGCGCAATCTCAGGGAACTCGAACTGGAACTCGATTCAGATGATCAGCCAGGAAAGGAGGAAACAACTGCTGGATCATCTCTTTCTGCCAGGAACCTACAAGAGCAAGCTGCTTAGACATGCCATGCCATGCCCTGCCCTGCCTAGTATTATAGTATAGATAAGATATTGTAATGTGAAATTTTTGTTAAAATTTTACCAGCAACTGCAAAACTAGTAGTGTTAAATATAGGAAAAGAGCTAAAGCTGTATTGTAGTTTGGATGGGAGACTCTTATTTACTCAGAAGAAGCCACTATTATTATTATTATTATTGTGAAATCTCTCTTTTGAGTTTTGATCAATAGCTGATCTGATTCGGTATGGCATGATCCTAGCTACATTTTGTCCAAGGACAAGAACGATTTGAACTTTCCTCACGAGGGGTG
>comp71879_c0_seq1 len=2106 
ATACAAAGCAGGCTGTATGAAAGCCCCCTTGGTGTCTGCAACCATTCTGTACAGTTCACTGTTTCTTTTTCTGTCTGTTTGAGCTGCTATCCATCTCATCTGTCCCTTCAGCTGGTACTTTTCTATTAAATCGTGCATCTTCCTTATTTCTGCAGCTTCTTCTCTGTCCTTGGATTTTGAAGGGTCAAAAAATGCCCCCACAATCACAAGGTTTACTAACTCTCTCAGCCTCTTGTTCTTCCCAAACCATTCAGTCAATCCTGTAAGATTCTTCACTGTGTCTAGTCGTGCCATTGAGAAGATGATTGGTTTCTTCTTGTCTGATAGGAATCCAATGTGTTCATCATTATTGCTGTAAAGTAATTGCTGAATGGCAGGAACAAATGAGGTGAATCTGTTGTCTTTATCTGCGAATGGAAAGTAGACAGACTGGTCTGCGCCTGGTGCCACAATGTTGAACTTTGGGTCAAACACATTGATGCCTGAAACAACTCTGCACAGCCCTGGCATTGTGAAGGCCGCATGGCTCTCATATTGTCCAGCCCTACTTTTGCTTCCCGCGATTTCTTGATAGGTGCTGGCAATAACAAAATCAGCTGCATTCATAGCTATCAAGTCTGCTGTGAATTGGCAAGAAAAGTGGTACTTTGGATCAAGGGCTTTCCACTGGGCATCAGAGTCTTCATATTTAGTTTTCTCCAGTGCATGAGCAATTGTGGCCTGTGTTACTCCAAGCTTGCTAGACATGAGAGATGCAACCAAGTTTCCATCAGTGTAGTTCCCAATAATGAGATCTGGTTTGCCTTCCATCACCTCAACAATCTTGGCAGTAGCATCCTGAGAAAACCTCTCTAAGTATGGATAAATATCAAATCTAGAAACCCATTGCTGCAGAATCCCTCCCTCGTCTGTTCTGAATGGAACCCGAAGAATATGAGAATGTGTTGTGTTGAGAATAGGCTCCATCTCCTTATCACAATTTGTCCCTCGCGCATCTGGTATAAGCCGAGTTACCACCACAATCTGGGGCTTCACATTCAAGCCTTGCTGCTTAATTCTTAGCAGCATTTCTTCCTCCAAGGCTCTTACTTGATCCAGAATATAAACCACCTGGCCTCCAGTATCAGGCAATCCAAGAACATCAGCTTGGCCAAAGTAGCCATGAATTGATAAGATAACAATGTTGAATACGGCCGGCAGCCTGCTGAAGAAGGATTGTGTATTGATGGGATCTGGGGCTTGGAGTATCTCAGAGAGTAGCCTCATTGTCTCCCTCACTCTCTCTGCATTCTCCCCCCATCCTTTCTCGAAACCCCATTCTCTCACCTTGTGCTCAAAGTCTTTGTAAGGCGTGTCTTTTGGTAGAGCAGATACATATACTTCAGTCACAATCAATGCCTTTTGAAGCTTTGCAACCGTATCAAGAGTCTCATTGATCATAAGCTTCTCTCCGTGATAATTAAGAGCTAGAAGATAGTCCAGCAAAGGCTTTGCGTCCTCAAGATTTCCACCAAACTTGGAAGTCATGAATTTTGAGATGAAGTTGAGACCTTTTCCAATAGAAGCAGAAAGGGCTAAACGAGGATTAGAGTAGTCAAATGCCCCAAAATCAACTTCCACCGAATTTTCATCCTTTGCCCAGTTTTCATCAAATACCAATTCCTTGAAAATCAGATATTCTTTCGCACTGATTCCTTCCACGCCCAAGTTCCCTGCATTAACTTTAAAGTAGTCCCAACATCCAGGGTTGTGTCTCACTGCAAAAGCAACATAAGGGGGCACAACGGCTGCCTCCTGTGTGGAACTCATAATCTGCCCCACTGTGCCCTCAAAAACTTTGCTTCTTTCTGCTTTATCCTCTATTGTTTGCTCAATCTCTTCTGTTAGATGTTTCAACTTCATCACCCGCTTTCCTGCTCCGGTGAACCTGGCAAAGCATCTCTTCATATGATATCGGCTCTGTTTCAAGGCATCAGGCATGCCACTTACCATAGTTGAAGAAGAAGCCATTTTCAAACTGTAATGATATGATAAAACCTGTCTAGTATTAACAAAAAATGCAGGCTTTTTTACTTTCTTCAAGAATTCTGCATTTTGACCAATGAA
>comp72115_c0_seq3 len=2462
AAACATTCAAAAAAAGAAAAAAAAAATAACAAGAAGAAAAAAGAACGGTTAACGGCGCATATAAATTTGTTGCATTCGCCACCTCGCTTTCAGCACCTAGAGAGAAGATTCCATATTTCCATTACTAGAATATACGGATTGCGGAGAACCTATGCATAACCTTTTATGGTTTTAGTACACTGCACACTTGTACTAGTATCAGAAGAAGATTGTGTTGAGTAATGGAGTCGATAACGGCCGGCGGTTGCCCTGCTTTCTCATTTCTGTCATCGTCGGTGCCTAAGCGTATCTGGAGAAGCAACAGCTACATCAGTACCTGTTGTAATTATTATGATTACGGGAACGACATCAAGGGGGCGAATTTTTTGAATTCATCTCAACATTTGCATTATTCGCATTCGCAAAACTTAAAGACTATAATCCTTCGTAACAATAAAGCTCTGAGTCAAGTGGAAGTTGAGCAACTGGAAGGTTCAAAAGCTGATTCTGGGTATGAAAATCTTGATTGGCCTTCTCCCAACGACGAAATTCCATTCTGGAAGAGGGAATTCCCGTTGTGGGACCTTGCTTCAAGAGCTTCAGCTGGTGTGGAAAAGGATTCTGACCTTATGCACATTATTCATGTGACAGCTGAAATGGCACCCATAGCAAAAGTTGGGGGTCTAGGTGACGTTGTGACTGGACTTGCCCGTGCTTGTCTATTGCGTGGACATAATGTTTTGGTTATGCTTCCTTTCTATGAGTGTATACCAAAGCACTATATCAATGGTTTGGCTTTGATTAATACATTTAATTCTTATCACGATGGAAACTGGGTCCCTACTAATGCTTATCAAGGAGAAGTTTCACACATTCCTGTGATATTCATCGAACCAACTAACCACTTTTTCAAGGGACAGAACATATATGGAGGATCATACAATGAGCTGGAGGCATACTTGTTTTTCAGCCGTGCGTGCCTTGAGTGGATGCAGGTAACTGGAAGACAACCTGATATTATTCATGTTCACGAATGGCAAACTGGTGCTTTACCTCTCCTTTACTGGGATATGTACCGGTATCTCTCAATCCAGAAACCAAGAGTTGTACTTACAATCCACAACATGGAGCATTATGGAGAGTGCAGCAAAGAGCAACTCAGCAAGTGTGGCCTTGATGGATCTGTGTATGCAACTGAAGACAAGGCAATTGATGAACGCACAATCGGACACAATCCTGAGAGGTTAAGTCTGCTTAAAGGTGGAATAGTCTTCAGCAATGCAGTAGTTACAGTCTCTCCAACATATCTCAAAGAAACACTTTGTTCTGGATGGCTTGCCAGCACTATGATAAGAAACCGTGATAAGTATTCTGGCATTTTAAATGGAATAGATACTGCAATGTGGAACCCTGCAACTGATATTTATCTGCCTGCTAAATTTGATGCTCATAACATCATGGGGAAGAAGATATGCAAACTCTTTGTTCAAAGGGGGCTTGGTTTGGCTGTGAATGACTTGAGCTTGCATACATATTCTTCTCATCAAGTGCCTTTGGTTATATGCATTACTAGACTGGTTCGTCAAAAGGGTCTTCATTTGATAATTCAGGCAATAAAGCGGGTGGAGGAGTTAGGTGGGCAGATGGTTGTATTGGGGAAAGCTTCAGAAGGTCAAGTTGAAAGAGAATTTCAAGATCTTGCTAAATTGCATGGCGTTGGTTCCAGCATCCGTATCCTTTTGATGTATAGTGAGGAACTGTCTCATATGCTTTATGCTGCTGCAGACATGGTCCTGGTTCCTTCAATATATGAACCATGTGGACTTGCTCAAATGATTGGAATGCGTTATGGAGCGATTCCCATAGTTAGGAAGACGGGTGGCCTTGCAGACACAGTTTTTGACATGGACAATGAGTCACACTCAGATATCGCAAATGGGTTTGTCTTTGAAGGAATTGATGAAGCATCCTTAAACTGGGCTTTAGAGCGTGCATTTTTACACTATAGAGAAAAGCCAAGTGAATGGGACGCTACCGTGCAGAAGGTTATGCAAATTGACAACAGCTGGAATAATACAGCAGGGAAGTACATTGATGTCTACAACTCCATAAGAGTTAGAGCGTAATTATCACCAGAGAGAGCTACATTGCATTCGATCGAAAACAGTGCTCATCTACCAGGCAGGAAATGATGAGATTTCAACCCCCTCTGCATTTTGTTTATATTTACAGTTTGTATATGAAAATACTTGCTTCCAAGGCTTTGGTGTGGTTTGTGTTTAGATGGATGTGAGTACATTGTTGGCTCTTTATCAATGTCACAAAACTGGTTTTGTTGAGTTGGAAAAATATGAATACCAAGTTTAGTCCTGGACATTGCAATTGTTATATTGTGGACCAAGGTCCACTATGCACATGATGGATTCTAATTTCTATCTAGATGATGTATTTAAATTAGTATATTATACGCTTTCTGTTCGGTT
>comp72263_c0_seq1 len=2883
TGGTGAAAATATGGAGCTTGGTCGAGATTCTGATACTGGTGGCCAGATTAAATATGTTGTGGAACTTGCCAAGGCACTTGCTAAGATGCCCGGTGTATACAGGGTGGATTTGTTCACTCGTCAAGTTTCCTCACCAGAAGTGGACTGGAGTTATGGTGAGCCTGCAGAAATGTTGAATACGGGTGCTGAAGATGGCGATGGTGATTTTTTGGGTGAAAGTAGCGGGGCATATATCATAAGAATACCCTTTGGTCCTCGCGATAAGTACCAAAGGAAAGAGCTATTGTGGCCTCACATTCAGGAGTTTGTAGATGGAGCTCTAGCACACATCCTGAATATGTCCAAGACTTTAAGTGAACAAATCGGTGATGGGCAACCCGTTTGGCCATACGTGATCCATGGTCATTACGCTGATGCTGGGGATAGCGCTGCTCTTCTTTCGGGTGCTTTAAATGTTCCGATGGTTCTAACTGGACACTCGCTGGGTAGAAACAAGCTTGAACAGCTTCTGAAACAGGGGAGGCAATCGAAGGAGGATATTAATTCAACCTATAAGATCATGCGGAGGATAGAGGCAGAAGAGCTCTCACTCGATGCAGCAGAACTTGTTATCACCAGCACTAGACAAGAAATTGATGAACAATGGGGGCTATATGATGGGTTCGATGTAAAGCTTGAGAGAGTTTTGAGGGCTCGTGCAAGGCGTGGAGTCAATTGCCATGGCCGTTTTATGCCCAGAATGGCGGTTATTCCCCCCGGAATGGACTTCAGCAATGTTGTCGTTCAAGAAGAGGCAGCTGAAACGGATGAACTTGTAGCACTTACCGGCTCAGATGGGTCATCCCCTAAAGCAATGCCTACCATATGGTCAGAGGTGATGCGTTTTCTTGTAAATCCCCACAAGCCCATGATTCTGGCATTATCAAGACCAGATCCGAAAAAGAACTTGACCACTCTACTGAAAGCGTTTGGAGAATGTCGCCCCTTACGGGAACTTGCTAATCTTACACTTATAATGGGAAACAGGGATGATATAGACGAAATGTCTGCTGGGAACGCTAGTGTGCTCACAACGGTTCTTAAGCTAATCGATAAGTATGACCTCTACGGACAAGTGGCCTTCCCGAAACACCACAAGCAAAGTGAGGTTCCAGAAATATATCACCTAGCTGCAAAAACAAAGGGGGTATTCATAAACCCGGCTTTCATCGAGCCATTTGGACTCACCCTGATTGAGGCTGCAGCTCATGGACTTCCCCTGGTGGCTACTAAAAACGGTGGTCCAGTTGATATTATTCGGGCACTGAACAACGGTTTGCTTGTTGATCCTCACGATCAGCAAGCAATTGCTGATGCACTTCTAAAACTAGTATCGGAAAAGAATCTATGGATGGAATGTCGTAAAAATGGTTGGAAGAACATACACCTGTTTTCGTGGCCAGAACATTGCCGCACATACTTAACTAGGGTAGCTGCGTGTCGGATGAGACACCCACAGTGGCAAACTGACACCCCGACAGATGAGTTAGCTGCAGAGGAGTCCCTGAACGATTCGCTCAAAGATGTAGATATGTCGTTGAGATTATCAGTTGATGGCGAAAGGACATCACTGTATGAATCACTCGATAAAGGTGCTGTGGGTTATAATCAAGAAGACCAGGTTAAGCGGGTTTTGAGTAAAATTCAGAAGGCGGATGGAGATAGTGAGAGTCCCGAGGCTGAAAGGAAAGACAACAATGTTCCCAGCAATTATCCCATGTTGAGAAGGCGACGTAAACTGATTGTTATAGCACTGGACTGTTACGACAATCAGGGACAACCGGAAAAGAAAATGCTTAACATCATCCAGGAGGTGTTCAAGGCTATCAAGATCGACCCTCAAATCGCGAGGCTATCAGGATTTGCTGTATCAACTGCAATGCCAGTGTCGGAGCTGACGGAGTTCCTGAAGTCGGGGAACATCAAAGTGACCGACTTTGATGCCTTGATCTGTAGCAGTGGGAGCGAAGTTTATTACCCGGGTGTCAACACTGGAGCAGACGGGAAGCCTAAACCCGACCCTGATTATGCCTCGCATATCGAATATCGCTGGGGTAGCGATGGGTTAAAGAACGCTATTTGGAAACTGATGAATGCAGGAGAAGGGGAAGGCGGGAAATCTAGACCGTCCCCTATCGAAGAAGACGTGAAATCCAGCAATATTTATTGCTTGTCTTACTTGATAAAGGATCTTAGCAAGGCAAAGAAAGTCGACGACATGAGGCAGAAGCTGAGAATGAGGGGACTCCGCTGCCATCCAATGTACTGCCGGAATTCCACAAGAATGCAAGTCATCCCTCTGCTTGCATCTCGATCTCAGGCGCTTAGGTACCTGTTTGTGCGTTGGAGATTGAACGTGACGAACATGTACGTTGTTCTTGGTGAAACGGGAGACACAGACTACGAGGAGTTGATAGCGGGGACACACAAAACCTTGATCATGAAAGGGGCGGTGGAGAAAGGGTCGGAGGAGCTACTAAGAACCTCGGGGAGCTACCTGAGAGAAGACACCGTGCCCCAGGAGAGCTCCCTCGTTGCTCGCATAAGTGGGGATGCAAGAGCAGACGAGATTGTTAATGCATTAAGACAAGTGTCTAGGGGATGATAGCAGGGCCATCATCATCAAAAGGGCTCTTGTGTTCGACTTTGATGTTCAATGAAATGCATGAATGAATGTTAAAATTCAAATTGGGTGCTTAGGATAACGCCTGCAGTTATGAATTAGTGCAGTGGTTCTTGATCTAATGATTAGCTTGAGATCTGCGTAGCATCCACCAACTGTACTACTGTAGATAGCACATACAAAACAACTGCATGCAAGTATAGTCTATCTCAAAACAACTG
>comp73377_c0_seq1 len=893
GAAGAAGAAGAAGAAGAAGAAATTAAGGATGAATCAAAAGATGAATCAGTCGAGACCAGTGCTGTAGATGAGAATGAAGAAGAAACGGAAGCTGAGAAAGTAGAGGATCCTGGAACAAAGATAAAGGCAAAATTTGAACCAGATCAAAAGAGGCCAAAGATGGTCCGTATGGCTAATCTATGTGTGGTTAGTGGACATACAGTGAATGGTGTTGCTGAGATTCATAGTGAAATAGTAAAAAAGGAAGTCTTTAATGAATTTTATGAGCTGTGGCCAGAGAAATTTCAAAATAAAACAAATGGAGTAACCCCAAGAAGATGGATTGGCTTTTGTAACCCAGAGTTGAGTGAAATAATAACGAGTTGGACTGGATCTGAAGATTGGTTGATAAACACCGAAAAGTTGGCAGAACTTCAAAAGTTTGCCAATAATGAAGAGCTACAGTCTCAGTGGAGGGAGGCAAAACTAAGGAACAAGATGAAGATAGTGTCATTCCTTAAAGAAAAAACGGGATATCTTGTCAGCCCCGATGCCATGTTCGATGTGCAGGTGAAGCGCATTCACGAGTATAAGAGACAGCTCTTGAATATTATGGGAATAGTTTATCGGTATAAAAAGATGAAGGAAATGACTGCAGAAGAGAGAAAGAAAAAATATGTTCCTCGGGTTTGCATATTTGGAGGAAAAGCATTTGCCACATACATCCAGGCTAAAAGGATTGTGAAATTCATCACTGATGTTGGGGCTACTGTAAACAACGATCCTGAGATAGGTGATCTCTTGAAGGTCATCTTTGTCCCAGATTACAATGTCAGTGTGGCGGAAGTGCTAATCCCCGGCAGTGAGTTGTCCCAGCATATTAGCACTGCTGGAATGGAGGCCAGTGGAACCAG
>comp74242_c0_seq1 len=1434 
GGAATACAATGAAGACATGAAGTACATTCAAAATTTACATTATGCTTAAAATGCTCTATCAGGGGAAGAGAGGGTGAAGATCCACTTGAAAGTTGAAATGATGCATATGATTATATGACCAATCCATCAGGGATGGTTGAGTTTTTAAATATGACAGTAACACCTGAACGTATGTAGAATCCTTCTGAAGTTCTGTCAGCTTCTTGTATACCCTCTGAGTTTGCAATGACAACATTTTTCCCAATTCTAGCATTCTTGTCAATGATGCATTCCTTGATTCTTGAATTTTCTCCAATTCCAATGGGCACTCCTCCCTCTGTTAAGAGCGAGGCAATCTCGGCCCCCGTTTCATAGAAATCTGCCCCCAGCATGACTGTATCCTTCAAATGAACATTCGAATTGATTCGCGACCGGATGCCAACAACACTGTGCTCCACAAAGCAATCTGACAAGAAACTACCATGAGATATGATCGAGTCAACAATCTTGCTGTTAGTGATGGCTGATGGTGGCAAGTTCCTCCTCGATGTGTATATTGGCTTTGTGGCATCGTAGAAGCTGAACCTCGGTGGATGTTCAGTGAGGGCAAGGTTTGCTTCAAAGAATGATCTGATTGTACCAATGTCTTCCCAGTAGTCATTGAATAGATAAGCCTGCAAAATCATCTCGAGCACTATATTCAAAGTTCTTGGATTTTAACAAAGCGAAAGCCCGGAGAGGAACATCAAGATCATTCCAAGTGGCAGAGAGAATGTGGGAGAACAGCAAAGCAAAACAAAGGCACAGACCTGTATATAGAACTCCCTAGCTGAGGCAGGGATGATCTCTGATCCGAAGTCGTTTGCAGTTGGAAAACGCCATCTTAAAAGGTTCAGAAGTATCTCCTTCTTGAAGACATATACTCCCATCGAAGCAATGTACGGTTTCTGCTTAGCCTCCTCTTGGGAAAGACCCAAAACCGAAGTATCTACAGCCATTGCCTTCAAGTCATCTCCTTTAGGCTTTTCACTGAAGAAAAGCACCCTTCCTTTATCGTCAATCTTCATCAGACCAAAATCTGAGGCCCGTCTGTCATCTATTGGCAAAGAGGAAATGGTAATGTCTGCCCCGCTTTGCCTATGGCTCTGAACAAAGTCCATATAGTCCATTCTGTACAAATGATCACCAGACAGAATGAGCACATCTTCGATATCCTTACTTCTTGGATCCTCAAAGAGCCAGTGGAATTGCCTGACAGCATCTGCAGTACCTTGGAACCATCTCTTACCTGCTTCCCCGGGTGTTTGCGTTGCTGCTAAGACCTCCACGTAGCCATCCCCAAACGTGACACCACTGCCAAAGTTGTAAGCACGTGCAAGGTGCCTGTTAAGCGAGGCTGAGTTGAACTGAGTGAGAATGTAGACTTTGTTTATCCCGCTGTTGATGCAGTTGCTC
>comp76071_c0_seq1 len=2186 
CAAATTTCAACATCCACGGCCAAAAAGACCAAAGTCACTGAGAATATATGAATGTCATATTGGAATGAGTAGTCCGGAGCCTAAAATAAATACATATGCAGAGTTTAGAGATGATGTACTTCCTCGTATAAAGAAGCTTGGCTACAATGCTCTCCAGATAATGGCCATTCAAGAGCATTCTTATTATGCTAGCTTTGGCTATCATGTTACGAATTTCTTTGCACCAAGCAGTCGTTTTGGGACTCCAGATGATCTTAAATCTTTGATTGATAGAGCCCATGAACTTGGACTGGTTGTTCTAATGGATATTGTGCACAGTCATGCGTCAAATAATACTTTGGATGGACTGAACATGTTTGATGGTACAGATAGTTGTTATTTCCACTCTGGAACCCGGGGTTATCATTGGATGTGGGATTCTCGTCTCTTCAACTATGGAAACTGGGAAGTACTGAGGTATCTGCTCTCAAACGCAAGATGGTGGTTGGATGAGTACAAGTTTGATGGCTTCAGATTTGATGGTGTGACTTCAATGATGTATACTCATCATGGGTTGAGTGTAGGATTCACTGGAAACTACAGTGAATATTTTGGGTATGCAACCGATGTTGATGCTGTGGTGTATCTGATGCTCGTCAATGATCTCATTCATGGTCTCTTCCCTGAAGCCATAACCATTGGTGAAGATGTTAGTGGCATGCCAACATTTTGTATTCCCGTCAGAGATGGAGGCGTAGGTTTTGACTATCGGCTTCATATGGCAATTCCCGATAAATGGATTGAGATTCTCAAGAGAAGAGATGAGGATTGGCAAATGGGTGAAATTGTTCACACACTTACTAACAGAAGATGGCTGGAAAAATGTGTTTCTTATGCTGAAAGTCACGACCAAGCTCTTGTTGGTGATAAAACTATAGCGTTCTGGTTGATGGACAAGGACATGTATGACTTCATGGCTCTGGATAGACCAGCAACGCCAGTAATAGACCGTGGAATAGCATTGCATAAAATGATCAGACTTATAACTATGGGATTAGGAGGAGAAGGATATCTAAATTTCATGGGGAACGAATTTGGTCACCCAGAGTGGATTGATTTCCCTAGAGGTGAACAACGCCTTCCTGATGGTTCAGTTCTCCCTGGAAACAATTTCAGCTATGATAAATGCCGTCGTAGATTTGATCTGGGTGATGCAGATTATCTAAGATATCGGGGCATGCAAGAATTTGACCAAGCTATGCATCACCTTGAAGAAAAATACGGCTTCATGACGGCAAAACACCAGTACATATCACGCCAGGACGAAGGAGATAGGGTGATCATTTTTGAAAGGGGTGACCTGGTGTTTGTCTTCAATTTCCACTGGACAAATAGTTATTCAGATTACCGTGTAGGCTGCTTAAAGCCAGGAAAATATAAGGTAGCCCTGGACTCCGACAGTCCGCTGTTTGGAGGCTTTGGCAGAGTTCAACCCGATGCAGAATTTTTCACATTCGAAGGGTATCACGATGATCGTCCTCGTTCCTTCATGGTGTACGCACCCAGTAGAACTGCAGTGGTGTACGCTCTAGCGAAGGAGGAGGACGAAGCAAAACCAGTCGAGGAATGAGCTTTCGAGGTGCACTCCATGGACGGTGGACGCCATTTTGATGCCAACACGCCCATCGTCCTCTCATACCAAAAACGCGCTCCATGTTGAAACACAGAAGTCGCCAGCCATGAACATAACTTCGCTTGCCAACTCTCCTCTCCATTCTTTCATTCCAAACCGGACCAAGAACGCATCAGATGGAGAGCGTGGTAAGGATGAAATTAAAGCTCGGATAAATTAGCGAGGAAGCAGTAGTTAGTGTCTTCTCTACTCTCGTTTTTATGATTTCTTGCTTTCCATTCTGTAAAATCTGCTCTGTATTTTCTGTATTGCCATAACTTCTTGGCATGTATTTCCCAGCAGATAATATTTGTTGGCTATAATGCTAAGATTAAGAGGAAAATAAAAACTGCATTTCATTGTCCATCTTTCATTCCCATGCCCTTTAATAAATGAATAGAGTCTAAACATTTGTATGCTCATTTGGTAAAGTTCGTGAACAAGCTTGTTTATTGTTGTTTAATAATGCTACTTTTGGACTTATTTGTATTATTTATTTTTTAGATAGTTATATTGTTTGTTGGGTTATTCTTCG
>comp77498_c0_seq6_(reversed) len=1652
ACTATATCCAATTCCATTTGCATATGCAAGTAAGTAAAGTGGATTTTAACAATCGTGCATTCCTATTGACTATTGTATCCCTGCCTCCCTGGCCACGCTCTAATGCTCTAGGACAGGAAAAATGACTGTATATATGATGACAGTTGTCAGAAGCGGCAGAATATGCAAAACAGAAAGGAGTAGTGCTGAAAGGTGACCTACCTATTGGAGTTTCGAGAAATAGCGTGGATACGTGGGTCTATCCAAATTTGTTCCGCATGAACACTTCTACTGGGGCACCCCCTGACTATTTCGATAAAAATGGACAGAATTGGGGATTCCCCACTTATAATTGGGAAGAGATGTCCAAGGATAACTATGCTTGGTGGCGTGCTCGTTTGACCCAGATGGGAAAGTACTTTACAGCTTATAGGATTGATCATATATTGGGTTTCTTTAGAATATGGGAGCTTCCTGATCATGCTGTGACGGGTCTCTGTGGGAAATTTCGTCCATCTATTCCTATTAGCCAGGAAGAGCTTGAGTCAGAAGGATTAAGGGATTTTGACCGCTTGTGTCGTCCATATATTCGATTGGATTTGCTACAGGAAAAGTTTGGAGCTTCTTGGGCTATTATAGCTTCAAATTTCTTAAACGAGTATAAAAAAGATTTTTATGAGGTAAATTCCATTTTATTCTGAGGAAAATTACACCTTACCACCTGAAAGTTCAATGTAGTAACACTTTACCACCCTGCACATAAAAATTTGGCCTGTCCTGCATCGTCATCTGACAAAGTTCATTGTTCTTCTGTGTGTACCTCTCGAATTTTCGGTCAAATAAGGTTGATTTCTCATCCTTGGTATTTTTGTAATGCCTTTGTTCTATTTATGGTATGTTAAATTGTTAATCGATATAAATGAAAGAATGCCAAACATTTTCTGAGTTAGTTTCAAGTAATTACTTTTCTCTGAGTGTCAATGTAGTTCAAAGAGGAGTGCAATACCGAGAAGACACTCTCGTCGAAACTAAAGCTATTCTTGGAGAGATCCATGTTTATAGAGAGTGAGGAGAAACTACAACGGAATCTCTTTGATCTTTTGCAGGAAGTAGTCCTTATCCGAGATCGAGAAGATCCAAGAAAGTTTTATCCTCGTTTCAACCTTGAAGACACTTCAAGTTTCAAGGGTTTAGATCAGCACAGTAAAAATGTTTTGAAAAGACTGTACTATGATTACTACTTCCACCGCCAAGAAAGCCTGTGGCGTCAAAATGCTTTGAAGACTCTGCCTGTTCTTATGAACTCATCTGATATGCTCACTTGTGGGGAAGATCTCGGCATGATTCCTGCCTGTGTTAATCCTGTCATGCAAGAGCTTGGTTTAATAGGGTTACGTATTCAACGCATGCCAAGTGAAGCTGGACTAGAATTTGGTATTCCTTCAGAATACAGCTATATGACGGTATGTGCTCCATCGTGCCATGATTGTTCCACTTTGCGTGCGTGGTGGGAAGAAGATGAAGGAAGAAGGCGTCGCTATTTCCAAACCGTTGTGGGATCCGGTGCAATGCCACCCGATCAGTGTACTCCTGAAATTGCCCGCTTTGTCTTGCGGAAGCATGTTGAGTCCCCATCAATGTGGTCAATATTTCCTCTCCAGGATTTGCTAGCA
>comp78401_c0_seq1 len=1771 
TTTTTTTTTGGGAAAAAAAAAAGCAGCATAGAGATGCCGATGATGCTTTATTATTTAAAATTTTAAAACTAAAACGAAGGTTTAACAGAATGCATCATTAGTCTCTCAAACGGCTACACTACAGTAATCATGTACATATGATTTTCAAATATTTCTAGATTATGGTTCCACTGGGAATCAATGCATCCTTGATGATTGTGACGATTCCACTTTTAATGAAATATCCTTCAGTTTCCCTAGCTGCTTCTTGAACATTGTCATTGTTAATGATCTTCACATCATTCCCAATACGAGCATTCTTGTCAATGATTGCTCTTTTGATGTGTGAATTCCTGCCAATTCCAATTGGAACACTTCCCTTTGCAGCCAGAAGCCTCCTGTCAGCATCCGTCTCATAGTAATCTGCTCCCATCAATAATGTATCTTCTATAATTGCTCCCTCCGATATGCATGATCTAAGTCCAACCACAGAATGGTGAATTTTACAGTTCTTGATCACACAACCTTCGCCAATAACACTGTCCGTGACATCAGCATCAAGCATTTTAGAAGGAGGTAAATATCGAGGTTGAGTGTAAATGGGAGCTGATCGGTCATAGAAGCTGAAATCTGGCACAGGCTTTTTTGTGATTCCCAAATTGGCATTATAGAAGGCTTCAATTGTACCAATATCCTCCCAGTAGCCATCAAACAAATAAGCTTGAACTCTCAATCCAATGGATGTTGCACCAGGAATAACTTCACTTCCAAAATCATTTGCTCCAGGGAACTTTTGTCGAAGTAAGTTAACCATCACATCTTTACTTACAACATATATTCCCATACTTGCAATATAAGGCATCTCTTTAGCTCTCTGATCATCAAGACCTAAAATAGTGGTATCAACCTTCATAGCTTTCAACTGTTCTCCTTTTGGTTTCTCTGCAAATTCAATAATCCTTCCTTCTTCATCAATCTTCATGAGACCAAAGGCAGTGGCACGTTTCTCATCCATTGGCAGTGCAGCAACTGTAATATCCGCATCTGTTTCTCTGTGGGCTTGAATGAACCTCTCATAATCCATTCGGTATAGGTGATCTCCAGCGAGAACCAGGAATTCAAGAACATTGTGCTCCTCAAAAAGCCATAGATATTGTCTGACTGCATCAGCAGTACCCTGGAACCAATTGGGGTTCTCAGGACTTTGCTGAGCAGCAAGAACTTCCACGAAGCCTTCATTTTTGTAACCACCCATGTTACTTGCATATGCCCGTGAGAGGTGACGATTAAGTGATGCAGAGTTAAATTGTGTAAGAACATAGATCTTGGATATGTTACTGTTCAAGCAATTGCTCACAGGGATATCAATTAGACGATAATTTGCTCCAAGTGGAACAGCTGGCTTTGCCCGCTTCTTTGTGAGAGGATAGAGTCTGGTCCCAGCACCACCTCCGAGGATAATTCCCAAGACGCTTCGGCTAGCATCAGGATCTAGACAAGTCTGCGAATTCTGCGAATCGGAAACAGCCTTTGGAGAAACGATGAACGGAGCAGTCCGAACCTCGGAGGATTTACCGCCGGAACGAAGCCGTCGAGGAGGCAATGGCATCAGCTTATCGCCAGAGAGATGAGACGACGCGAACGACAACCTCCGGAACGACGCCTTGCTAACATCACCGTCAATTCTATCCCCAACGCCGCCGGTATACGGAGACGACAGAGCTCCGATCGTCGCTGCTGCCATTTTAACGCCGCGCTACCACTCTGAGCTCTCTGCGGACTTTGGAGTGTG
>comp78671_c0_seq1 len=281 path=[107897036:0-93 107900938:94-113 107901878:114-280]
AAAAAAAAAAAAAAAAAAAAAGACCAAAGTTTAAAAAGAAAAAAAGGGGAATTTTTTCCCCAGCTTCTCATTTAATGAAAACCACCAGCAGGTACTGTAGCCTTGGCATCCGGAGGAGGAGATGGAAGCAGTGTCATGGCAAATACTCCGCTAATCGCCGCCGCAACCGCCGCCGCCACAAATCCCGGCAAATTGCCGCCGCCAAACAGTGCGTCCCAGGGTCCAACCACCACTGACACCAACATCTGAGGAACGACAATTGCAAGATTTAGGACTCCAAG
>comp78698_c0_seq1 l en=1194 
CTCTGAGAAGGAGAAGAGGCTGACGTCTTTGCATGGCTCAATTGAACAGTTGATATATGATACCGAGCAGAACGATGAGCACATCGGTACACTGAGCGATCCATCGAAGCCTCTAATTTTCTCCATGGCAAGACTTGACCGAGTTAAAAACATCACGGGACTAGTAGAGTGCTATGCTAAGAATGCAAAGCTGAGAGAATTGGCAAACCTTGTTGTGGTGGCTGGCTACAATGATGTGAAGAAGTCGAGTGACCGGGAAGAAATAGCTGAAATTGAAAAGATGCACGCTCTTATGAAGCAATACAATCTGGATGGGCAGTTGAGATGGATTTCCGCCCAAACAAACCGTGCACGAAATGGTGAACTTTACAGATACATAGCTGACAAGAGAGGCATCTTTGTTCAGCCTGCATTTTACGAAGCTTTTGGGCTGACGGTGGTGGAATCCATGACTTGTGGTCTTCCAACATTTGCAACTAGCCACGGTGGCCCCATGGAGATTATCGAAGATGGTATATCAGGCTTCCATATTGATCCTTATCATCCCGACGAGGCTGCTGAACTCATGGCAAACTTCTTTCAAAAATGTAAAGAAAATCCCGAGTACTGGGTAAAAATCTCCGATGCAGGTCTTAAGAGGATACAAGAAAGGTATACATGGAAAATTTACTCTGAGAGGCTGATGACTTTAGCTGGAGTTTATGGCTTCTGGAAGTATGTCTCGAAGCTTGAGAGGCGCGAGACTAGGCGCTACCTAGAGATGTTCTACATTCTCAAATACCGCGAACTGGTGAAATCCGTCCCCCTGGCCATTGAAGATGAAGAATGAAACTTCAAAACTAGTGTTGTATATATGCAGTTCCAAATAAATGATGGATCCCATGAATGTGTTGAACTTTGAGCTGCAAAAATGAAATATGTAATCCATCCTCTCCCAATTTCGAGCTCGTTTCGACAACAAACTTGGTTGAATGAGATGCAGCATAGTAGTGTCTTATCTATCTTCCCCCCTGGTTATATGGCCATGAATATGTTCATATGAAGAATTTCATGTGTTCTCCTGTGTATTTGCAGTTCTTGTTTCCTTCCAAATAAAATGGACTTTACGTAACTGTATCAACTGTCACAGGTTTATCTTCTTGAAACCTGACCTTATAATCTGAGATAATTTGTTTATGTTTCCAAAAAAAAAAA
>comp79218_c0_seq1 len=1318
GCCTAGGCTTGATTTATCAAGGACGAGTGAAGTAGACCAGTGAAATAGTATCAAGTATCAACCTTTGAATTTTCCGGCCACCGATCACCGAGAGTGGGCTGTCCAACGAGTCATCGCTCGCCGTCACTCTCCCGTGATAATATACAATTGTTGCCTTTACTGCTCTCTTTTCACCACTAGAACAGTAGAAAGACACGAGCTTTCTTCACTTTCCCTCCTCACATTTCTCTGCTTTTCTTTGAACTACCCCAAGCCCATAATTGCAGTTTGTGAATTGTGATAAGCCTCCCCATTTTCTTGGAAAATATTGGAGCAAAGGGCACTCTCCATTCCAAAAAAGAAGATGGTGAATCTGAGGTTATTATGTGGCAACAAGTCTCTCAAGTCAGTTAGGTTGAGCTTCAGAATACCATATTATACCCACTGGGGACAGCACCTTCTAGTGTGCGGTTCAGAAGCATTGCTCGGTTCATGGAACGTGAAAAAGGGTCTATTGTTGAAACCTTCTCATCAGGGGGATGAACTAATATGGTCTGGAAGCATACCTGTTCCTCCGGGATTCAAAAGTGAATACAGTTATTATGTGGTGGATGATGAGAAAAATGTTGTGAGATGGGAGATTGGAAAGAAGAGGAAGCTACTGTTGCCTGATGGACTTGAGGATGGTCTGTTGGTAGAGCTTCGTGATCTTTGGCAGACTGGTTCTGATGATATTCCTTTCAAAAGTGCATTTAAAGATGTCATCTTCCGTAGAACATGGAATTTAGACGTGGAAATGCCCCTTGGGGGCATTCAAAGCAAGTTGGACCAGGAAGATTCAGCTCTCATACAGTTTAAAATATGCTGCCCACAAGTAGATGAAGGCACATCTGTTTATGTGATTGGAAGTTCCTTAAAGCTGGGTCAGTGGAAGGTTCAAAATGGAATTAAGCTCAATTATGCTGGTGACTCATTTTGGCAAGCAGATTGTGTGATGGGAAAAGATGACTTTCCTTTAAAATACAAGTACTGCAAATATGGCAAGGATGGAGCATTTTCTTTGGAACATGGTGCATATCGGGAGTTTTTTATTGACTTCGAAACTAGTCAACCAAAATATGTGATCCTTTCAGATGGCATGATGCGGGAATTTCCTTGGCGGGGTGCTGGTGTTGCCATCCCCATGTTCTCTGTGAGATCCGAGGCCGATGTAGGAGTTGGAGAGTTTCTTGATCTCAAGTTGCTTGTTGATTGGGCCGTTGAGTCTGGCTTTCATTTGGTTCAGCTTTTGCCGATTAATGATACATCAGTGCATGGGATGTGGTGGGATTCATATCCA
>comp79284_c0_seq2_(reversed) len=3936
AAATACACTTCCTAGCACCTCACTCCATTTATCACAATATCTCCCTCTTCTATGATCGCTATCTCAACACTCTCGCCATCTTAGCTAATATCGCACCGATAGAGAGAGACCGACAGACAGAGAGCAATGGCGACCTCACCGTACTCCGTTTCTCGGAGCAATGTCGAGGCTTTCCGGCATTACGCCTCGAGCTCGAGGATGATCGATCTCAATTCCAGAATCCGAGGCTCGAAATTGCGGTTCCTGACCGCAACGGCCGGCTTACAGAGAACGAAACGGACTCTCCTTGTCAAGTGCGTGTTGGATGAGACGAAACAAACGATTCAGCATGTGGTTACTGAAAAAAATGAAGGTACCTTACTTGATGCTGCATCTATTGCTTCAAGCATCAAATACCATGCAGAATTCTCACCAGCATTTTCTCCCGAGAGGTTTGAGCTTCCAAAGGCTTACTTTGCAACAGCACAAAGTGTTCGTGATGCACTGATTGTCAATTGGAATGCAACATATGATTACTATGACAAGTTGAATATGAAGCAGGCATACTATCTCTCTATGGAGTTTCTACAGGGTAGAGCATTGTTAAATGCAATTGGTAATCTGGAGCTTACTGGTGAATATGCTGAAGCACTGAACAAGCTTGGCCACAATCTAGAAAATGTTGCTTCTAAGGAGCCAGATGCTGCTCTTGGAAATGGAGGTTTGGGGCGGCTTGCCTCCTGTTTTCTTGACTCTTTGGCAACATTGAATTATCCAGCATGGGGGTATGGACTCAGGTACAAGTATGGATTATTTAAGCAACGCATTACAAAAGATGGACAGGAGGAGGTGGCTGAAGATTGGCTTGAACTTGGCAATCCTTGGGAGATAATCAGAAATGATGTTTCATACCCTGTGAAGTTCTTTGGCAAAGTGATCACAGGGTCAGATGGAAAGAAGCACTGGATTGGTGGGGAGGACATTCTGGCAGTTGCATACGATGTTCCAATTCCAGGATATAAGACTAGAACCACAATTAGCCTTCGGCTATGGTCTACTAAGGTTCCATCCGAGGATTTTGATCTATATTCTTTCAATGCAGGAGAGCACACCAAAGCGTGTGAGGCCCAAGCAAATGCTGAAAAAATATGTTACATACTCTACCCTGGGGATGAATCAATTGAAGGAAAAATTTTACGACTGAAGCAACAATACACCTTGTGCTCTGCTTCTCTACAAGATATAATTGCCCGATTTGAGAGGAGATCTGGTGAATATGTTAAATGGGAGGAGTTTCCTGAAAAAGTTGCTGTCCAGATGAATGACACCCACCCAACTCTATGTATCCCTGAACTGATTAGAATATTGATAGATTTGAAGGGCTTGAGTTGGAAGGAAGCTTGGAATATCACTCAAAGGACTGTGGCTTACACAAATCATACTGTTCTGCCTGAGGCACTGGAGAAATGGAGTTATGAGCTGATGGAGAAGCTGCTCCCTAGACATATAGAGATTATAGAGATGATAGACGAGCAGCTGATAAATGAAATAGTATCAGAATATGGCACGTCAGATCTTGACATGTTAGAAAAAAAGTTGAATGATATGAGAATTTTGGAGAATTTTGATATTCCCAGCTCTATTGCCAACTTGTTTACCAAACCAAAGAAAACGTCTATTGTTGATCCTAGTGAAGAAGTTGAAGTTTCTGGTAAAGTGGTGACTGAGAGTGTTGAAGTTTCTGATAAAGTGGTGACTGAGAGTGAAAAAGATGAACTTGAAGAAAAAGACACAGAACTGGAGAAAGATGAGGACCCAGTACCAGCTCCTATACCACCCAAGATGGTCCGCATGGCTAATCTCTGCGTTGTTGGTGGTCATGCTGTAAATGGAGTTGCCGAGATTCATAGTGATATAGTGAAGGAAGATGTTTTTAATGACTTTTACCAGCTTTGGCCTGAGAAATTTCAAAACAAAACAAATGGTGTGACACCAAGAAGATGGATCCGATTTTGTAATCCTGCTCTAAGTAATATCATTACTAAGTGGATTGGTACAGAGGACTGGGTCCTAAACACAGAAAAGTTGGCAGAACTGCGCAAGTTTGCAGATAATGAAGATCTTCAAATAGAGTGGAGGGCTGCAAAAAGAAGCAACAAAGTTAAGGTTGCCTCATTCCTAAAAGAAAGGACAGGGTATTCGGTCAGCCCCAATGCAATGTTTGATATCCAGGTAAAACGAATTCATGAATACAAGCGCCAACTCTTGAATATCTTGGGAATTGTTTATCGCTACAAGCAGATGAAAGAAATGAGCGCAGCAGAAAGAGAAGCTAAGTTTGTTCCTCGAGTATGCATATTTGGAGGAAAAGCTTTTGCTACATATGTTCAAGCTAAAAGGATCGTAAAATTCATAACAGATGTTGGAGCCACCATAAACCATGATCCTGAGATAGGTGATTTGTTGAAGGTTATTTTTGTCCCCGATTACAATGTCAGTGCTGCAGAACTGCTGATTCCAGCTAGTGAACTTTCACAACATATCAGTACTGCCGGAATGGAGGCCAGTGGAACCAGCAATATGAAATTTGCCATGAATGGTTGCATCTTAATTGGGACCTTGGATGGAGCCAATGTTGAGATAAGGCAAGAGGTTGGAGAGGAAAACTTCTTTCTCTTTGGGGCTGAAGCTCATGAGATTGCAGGGCTTCGGAAAGAAAGAGCTGAGGGAAAGTTTGTACCAGATGAACGTTTTGAGGAAGTCAAGGAATTCATAAAGAGTGGTGTTTTTGGCTCCAATACCTATGATGAGCTTCTTGGATCTTTGGAGGGAAATGAAGGCTTTGGTCGTGGAGACTATTTCCTTGTGGGCAAGGACTTCCCTAGTTACATAGAATGCCAAGAGAAGGTTGATGAGGCATATCGAGACCAAAAGATATGGACTAGAATGTCAATCTTGAACACAGCCGGAAGTTACAAATTCAGCAGTGATAGAACAATCCATGAATATGCCAAGGACATATGGAACATCCAGCCAGTTGTGTTTCCCTAGAAATTAAAGAATCAACCAATTTTCTGAGCAGCAGTAATAAAATGTTCGTCTTATGTCCTATGTTCTTGTTTATGTACATGTAGGTGCAAGATCCTGTGATGATCTAATAAATCTTGCTTCCTTCTATTATGCATATCCTTTTATAAGGGTTCATGTACTTCTGATCAATCCTTAATAATCAATTTTTAGTTTCACATCGGACATAAGAAGTTGATTGCAGTAAGAAATCATGAGTTTTTACTACTGTAAATTCTACAACTTGGAATACAAGGATGACTATTCCAGAGGTAAGCTAGGCATGCACATTGTCCGACAACATTCAATTTCGCTATCTTTTCTTCATTCATCGTACATCTAGCTGCTGAATGGCTCCGAAGAATCCCTCCCGCCCAGTGTTTGTTCGATATATGTTTCGGAATCAAGAATGGGTTTTTGCTTTTCAGCAACTGCCGGCAAGACTAGGTTGACCAATGACCACGCACGTGATCACCCATCTCTGCAAAGTTCAAAGTGAAAGCTGAATCCCCAAAAGAAAAGCTCGAGAATTATTTGAAACCAGATTGATTCCTTGAAATCCCAGACTAGCAACGCTAACTGGGTATCTAAGATCCTAACTCAATCTACCAGCTAAAGAGTAGAGAGCCCAAAGAAGTGGTTTTACCGCCGACTTGAGAGTGGGTTTCTGAAGGTCAGTTGCATTCCAGCGTGTTGAGGTAGCTATGAGAAGACCTTGCATGGAAGCAAGTCTCTCTCCCTACAAATTATGACCCATCTTTGGACTTTTATTAAGAGGGTAAATTTATACCACCTGAATAAGATTCGAACGATAATCTAACTTTTTCATTTTCCTTCCCAAACCTTCATAGTCAATTAATTAAATGTTTTATTGGTCAAATAATTAATAAA
>comp79328_c0_seq4 len=4134
TATAAAAGGCGCCAAGCTTCTCCCTTCCAACTCGGTTTCGAACCACAAAATAATATTCTTTCTTAGTTCCAAGTAAGCTTCTGTTTATTTTCTTGCCATCTTTACTATACAAAATCTTGAAACGGGGAAGGAAAAGAGAGAAATGGCGGAAAACGAGTGGCTGAACGGGTACTTGGAGGCGATTTTGGACGTGGGAACGGACAAAAATGGCGGGCGAGGCGGCGAGGAGAGGAGCAGGAAGATGGAGAGCTTCAAGAAAACAATATTCAGCGGCAAGTTTGATGACAAGTTCATGTCTGAAAGGCTTTTCCAGGCCCAGAAAGAGAAACCAGAACTGAAGCTGTTTAGTCCGACCAAGTACTTTGTTGAAGAGGTTGTTAACAGCTTCGATGAGACGCATATATGTTTTCAGGTGAAGTATGTGGTAGAGCTAGCACGAGCACTTTCCAACATGAACGGAGTACATCGTGTTGATCTTCTGACCCGACAGATCACTTGTCCAGAAATAGACTTCAGCTATGGTGAACCAATCGAGATGCTGTCATGCCCATCTGATGGTTTTGGAAGCTGTGGTGCCTATATAGTCCGAATCCCCTGTGGACCACGCGATAAATACATTCCAAAAGAATCACTCTGGCCATATATACCAGAATTCATAGATGGGGCTTTAGGCCACATTGTGAATATGGCAAGAGCTTTAGGAGAACATGTGAATGATGGGAAACCGGTGTGGCCTTATGTGATCCATGGCCATTATGCTGATGCAGCAGAGATAGCAGCACGCCTATCCGGAACCTTAAATGTGCCAATGGTTTTAACAGGCCACTCGCTAGGTAGAAACAAGTTTGAGCAACTACTTAAACAGGGGAGGCTCACCAAGGAGGATATAAACGCCACATACAAAATACTGAGAAGGATCGAAGCTGAAGAGTTGGCACTCGATGCTGCAGAAATGGTGGTTACTAGCACACGCCAAGAGATTGAAGAGCAATGGGGTCTGTATGATGGTTTTGATGTACAGTTGGAGAGGAAGCTTAGAGTTAGGAGACAAAGGGGAGTTAGTTGCCTCGGACGATACATGCCTAGGATGGTGGTTATACCACCAGGGATGGACTTCAGCAGTGTTAAAGCACAAGATCTAGTAGACTGTGATGCAGACCTCAAGGCCTTAATTGGAACTGATAAAAGCCAAAAGAAGCCTATCCCTCATATATGGTCTGAGATTATGAGATTCTTCACAAACCCTCACAAGCCAATGATACTTGCATTGTCCCGTCCTGATCCTAAAAAGAATGTCACCACTTTGCTCAAGGCTTTCGGTGAATGCCAAGCTCTTCAAGAACTAGCCAATATGACACTCATACTAGGCAACAGAGATGACATAGAAGAGATGTCAACTAACAGCTCCACTGTTCTCACAACAGTACTTAAGCTCATTGACAAGTACAATTTATACGGTCAGGTGGCATATCCAAAGCATCACAAGCAACATGAAGTTCCTGATATATATCGCCTGGCTGCAAAAACCAAGGTAAATCAACCATCAAGAAAGGCGATAACCCAATATGCAATCAAAGAATAAATGCTTAAGATTTTTATTTCATAACTGTATAAAAGCTACCACTTCCTGCAGAAAAAACTTCCCACTATAGTGCCATTTTTTCTTAAAAACCCTAACCAATAACAGCTCTATGGTGAACTTGTATCTTGAAGGGAGTTTTCATCAATCCAGCTCTTGTGGAACCATTTGGTCTCACTCTTATAGAGGCTGCTGCATATGGATTACCAGTTGTTGCAACCAAAAATGGAGGGCCTGTAGATATAATCAAGGCACTTAACAATGGGCTGCTTGTTGATCCACATGACCAACAAGGAATATCAGATGCTCTTCTAAAGCTTGTTGGTGATAAAAACCGGTGGCTTGAGTGCCGTAAGAATGGTTTAAAAAATATCCACCGCTTCTCCTGGCCAGAGCATTGCCGTAACTACCTCTCCCATGTTGAGCATTGCAGAAACCGCCACCCTGCAAACCGTCTTGAAGTTATCACGCCTACTGATGAACCCATGAGTGAATCACTATGTGGTGTTGAAGACCTTTCCCTTAAGTTCTCCATGGATGCAGAATTTAAACCTAATGGAGAGCTTGATTTGGCCAACAGACAGCAAGAACTTATCAAGATATTAACACCAAAGGCAACTTCCAATTCCAAATCAAACATTGGTTACTTCCCAGGAAGAAGGCAGGGGCTATATGTTGTCGCTGCAGACTGTTATAACAACACGGGAAATGCTACTGAAATATTATCTCTAATTATCAAGAATGTGAAGCAAATTACAGGTATAAAGTCCAGCCAAACAGGTTTAGTATTAATGACAGGAATGAGTCTGCAGGAGATAAAAGAAGCAGTAAAGAATAGCCAAGTAAATTTGGAAGATTTTGATGCATTAGTTTGCAACAGTGGAAGTGAAATTTACTATCCATGGAGGGACTTGATAGTGGATGAGGACTATGAAGCCCATATTGAGTATCGGTGGCCAGGTGAGAATGTAAAATCAGCCGTGACTAGGCTGGCCAAAGTAGATGGTGGGACTGAGAGCAATGACATGAAATGCATGAACCCAAGCAGCTCTAGATGCTACTCATACAGCATTAATGCAGGAACCAAGACTCGGAAAGTGAATGACATTCGGCAAAGGCTACGCATGAGAGGATTCCGCTGCAATATTCTATACACAAATGCTGGATTAAGGTTGAATGTGATACCATTATGTGCATCAAGAGCCCAAGCAATCAGGTATCTCTCTATTAAATGGGGTATAGACCTTTCCAGAATAACAGTCTTAGTGGGAGAAAACGGGGACACAGATTATGAAGACCTGCTCGTGGGCCTCCACAAGACTGTTATTCTACAAGGTTGTGTGGAATATGGTAGTGATATGCTTCTCCGGAATGAAGATAGTTTCAAATGGCAAGATGTAGTACCCCAAGATAGCACAACCACAGCCATAGCTGAAAGTTATGAAGCCCACAATATCTCTACTGCCTTGGAGAAGTTAGGCAGCATGTGAGGTCTGTCTTTATTTTACTCTCTTTAGGGTAAAAGAGTAAAGGAAATATTGAAGGGCACTGTGGGTTGTGTCCCTAAATCAATCAAAAGTCATATAGCGGTATACAAGTTCATTGAGAACTAAATGTAGGTAATCACAAGTTAGAACTGAGATGTAATAACGGTACATAATCACATATGGCAATAATTATCAATTTTAGCATTTCCAGTATATATATTGAAGCAACATTTGAGATATGTTCAGTTGAGTGAGAAATCAAAGCTGACTTCAGACTATGGTTGTACATATATACACACACATGCATATGTTTAAGCAACAGAGGCAAACATTTCCAGTCTAGATTAACAATGTTGTTTCAAATTTTCACAAAGAAAGAGTTACAAATGTTAAAAGACATAATGTTCATTCTAACAGCAATTAGCAGGGCATTGCATGATTTGTAAAAGAAAAGGATTTTTTATAGGAAACCCTCCATAAAGATGCAGACTCTACTTACACAGACTATGCTTTTATGATAGTTCTTTCAAGTTGCAGGTTAGCACCATTTGCTGAGATATTTCTATCCACAAGCAACTCTCCAATAGTCCCATGATTCCTCCAATACGGTCATATCAAAATTTCTTTGTTCACCTCTTTCATCATCATGCAGAACAATTCATTTCTATCTTGTACTCCTCTCCACAGCAACAATTGATAGTATGTGAAATTCCCTTCAATTTCACAATCTGGAATTGTAATGACTGCACATACTCAGTTAGTTCAACTTTGTCTCCAGAAAGTGCTTGATGCTCATCTTCCAAGAATTTTACATCCATTTCCCTCAGCTCTGGCTTAAAATCATTTATCTTCTTCTTCATGAACTCAACAGATTGCATCAACTTGGTGTTCTCCAAATCAAGTTCAAACTTCAGTTGTTTCAACTGGCTCAGCTTAGTGTTTGCTGCTTCAAATTTCTTTGATAGGCTTTCAACTGCATTATCCTGATATACTGAAGATCAACCACACTTTATTACGGAGTATTATCTAAAGAAAAAGAATTATATTCTACAGGGACACTTATAGCAG
>comp80373_c0_seq2 len=914
GATCACAAGAACAACCACGGCCAAGAGAAAATGGAACACTGCTGCTCTTTCTCCCTTGTCTGCTGCTTCCTCTTTCTGATTCCTCCGGCAACAATCAAGCCGGCGGAGGCCACACCATTCATCGATTTAATCAACTCAACCTGCACGCAGTGCGCCCAAAACTCGGCCGTCTTCAACTACGACTTCTGCGTCACCTCGCTCCAAGCCGTCCCTATCACCCACGCCGCTAACCTCGAAGGAATCGCGGTGGTTGCGGTGGAGCTGGCTCTGCAGAACGCGACCGCCACGGTGTCGACCATCGAGGAGATGCTGGCCAGCGCGGCGGCGGCGTCTGATCCCTTTGCGGTGAGGTGCTTGCGAGACTGCTTGGAGCTCTACGCGGACGCGGTTGCGATGCTTGTGGAGTCCTTTTGGGAGTTCTTCTCCAGGCGGTTTAATACCGCCAATATACTGTTGAGTGCCGTGATGGAAACCGCGTCGACTTGCCAAGAGGGGTTCTCGGAGAAGGAGGGGGAGATGGCGGCTCCGCCGTTGACGGAGGAGAATGACAATCTTTTCCAGCTCAGTGATATTGCTTTGTGCATCACCAAACTTGTTTCCCGGGAACAAATTTCCGGCGAGCTGAGTCATCTTGAGAGGATAATGGAGAAGAAGGTAATGAGCTGAGGAAGTTTTCTTAATTAGTATAGTTGTTGGTAATGGTAAGAAGGCTTCATTAGAGCAGGAAATGTAATGTATGTGATTTCTAAAACTTTTGTAATAATTTCATGCATTAGCTAGCTATGGCTTGCACTGCATGTAGACCCACTAAAAACATCATTCAACAATGTATGAAGGGATCCAAATTAATCTCCAAATAATATATAATGTGCTACTGAGTGAGCATATATAATATATGTAATGCAACTATCAGC
>comp81228_c0_seq2 len=3510
GGAAAAGAGAACAAAATATACTCAACACTAATTCAATTTCTTTTCTCCCCTTTCTTGTCCAAGTCAGTCAAAAAAACTGATGAAAATTTTGCGGATGCTCCTTATATGACACGTAGTATTTTACTGGATCACTGATTGTCTGGACTCTGGAGTCTGGATGGCACTCTGAATGTGTACGAACTCCAAGATGTATAGTGGCTAACTTTTTGATGCTCAAATCGGAAATGGAGTTGATTCACTCTCCTTCAATCTCAGCATACTCCCCCAAACTACACTCCAGAAGTTCAAGCATCCGCAAAACTGGATTAAGTTTCGGATTTCCGCAGAATTACTTTGCTGAATTTGGAAAAAAGGCGAGGCGTTCAGTGCTCGCTGTTAATGCGGCCATTGATGGCGGAGGTGAGTCCGATACGAAGGCGGTGGTGGTGGAGAAGCCTCTACCGTACGGATTACGTCGTCGTTTCGAGGTTTTCTCCGGGCATCCGGCACCATTCGGCGCCACCGCTAGAGACGGCGGGATCAATTTCGCTGTCTTTTCGAGCAATGCCACGTCAGCAGCTCTCTGCTTGATCAGTCTCGCCGACTTACCTGAGAAAAAAGTGACGGAGCAGATTCCTTTGGATCCATCTATCAATAAGACTGGAGATGTCTGGCATGTATTTCTCAAGGGAGACTTTGATAATATGCTCTATGGCTACAGTTTTGATGGGAAGTTTGCTCCTGAAGAAGGGCATTACTTTGATTCAGCTAGGATACTTTTGGATCCTTATGCTAAGGCCATTGTAAGCAGAGCAGAATTTGGTGCTTTGGGACCTGAGAAGGATTGTTGGCCCCCAATGGCCTGCATGCTACCGTCCGCTGATAAGTTTGACTGGGAAGGGGATCTGCCATTAAAGTTTCCTCAGAGAGATCTTGTAATTTATGAAATGCATGTTCGTGGATTTACAAACCATGAGTCGAGTGGAACGGAATTTCCTGGTACATACCGTGGTGTTGTGGAGAAACTGGATCACTTGAAGGGACTCGGTGTCAACTGCATAGAGCTAATGCCATGTCATGAATTCAATGAACTGGAGTACTATAGCTATAATCCTGTCTTGGGTGACTATAAGGTAAACTTTTGGGGCTATTCAACTGTCAATTTCTTTTCTCCAATGGGAAGGTATTCATCTGCTGGGATGCACAAATCTGGTCTTGGTGCCATAGATGAGTTCAAGTATCTTGTTAGAGAGGCACATAGAAGGGGAATTGAGGTAATCATGGATGTTGTTTTCAATCACACAGCGGAAGGGAATGAGAATGGTCCGATGTTCTCATTTAGAGGTGTTGACAACAGTGTCTTTTATATGCTTGCACCCAAGGGAGAGTTCTATAATTATTCAGGCTGTGGAAATACCTTCAACTGTAACCATCCTGTTGCACGCCAATTTATATTGGATTGCTTGAGGTATTGGGTTATAGAAATGCATGTTGATGGCTTCCGCTTTGATCTTGCTTCCATCCTGACGAGAAGTAGCAGTCTCTGGGATGCTGCTAATGTTTATGGAAATTCAATTGAAGGTGACATGCTCACAACTGGAACTCCTCTCTCTAGCCCACCATTAATTGATATGATTAGCAGTGATCCAATACTAAGTGGAGTAAAGCTTATTGCTGAAGCATGGGATTGTGGAGGCCTATACCAAGTTGGTGCATTTCCTCATTGGGGTATCTGGTCAGAGTGGAATGGGAAGTACCGTGACATAGTGCGACAGTTCATAAAAGGTACAGATGGGTTTTCAGGGGCTTTTGCTGAATGCCTTTGTGGAAGCCCTAATTTATACCAGGAAGGAGGAAGGAAACCTTGGAACAGCATAAACTTTGTGTGTGCCCATGATGGTTTCACTTTGGCTGATCTAGTGACTTATAATGATAAACACAACATGGCAAATGGAGAAGACAATAAAGATGGAGAGAATCACAATAATAGTTGGAATTGTGGCCAGGTAAACTGTGTTATTGAACATCTCCTTTGTTTTACACAAAGTCCATGATCAGATACAACATAGGTATACTAAGTTACTAACATACTGGAGTTCACTGTGTAGAGAGGTATACTATGGAAAATACTATTAGTATTACTCAGTCTACAAATTTATAATGAATCCTGCGATGAGGCTGACATCCTTGACTCAAATCCTCATTGACAATAACGATGTTAGTGTACAGGTTGTATGCCATTCATTTGATCTAATTCCTGAGAGTTCTTTAATTGATGAATATAACTATTTATTTGTGAAAAGTTCAGATGATGACAAAATGTTGTTTCATAAAGAAAAATCCTGGAATTGATAGATCTTTCTAGTGGAAGGTATATAGAGGGTGCCAATGAGCATCACTTGTGTCTATGAAGAACATATCCCGTTGAAGAAATTATTGTTGGGTGTAAGGATTGGTAGTGTAATACAAAGAAGATTTGTTACGGATGGTGGTTTCTTTTCCTGTTCAAAATCAGTGTCTTAGTGCATTGCTAATATTTGGCTATGGCCTATGGTTGCCTCCTAATAATGTATAAACAATAGAAATTGTATTTGAGGAATATATACACTACTGAGTCATCTACGTAATTCAGGAGGGAGAGTTTGCAAGTATCTCGGTGAAGAAATTGAGGAAAAGGCAACTGCGAAATTTCTTCCTCTGTCTAATGGTTTCCCAAGGTGTTCCAATGATCTATATGGGTGATGAGTATGGCCATACAAAAGGAGGAAACAACAACACATATTGCCATGATAATTATATTAACTACTTCAGATGGGATAAGAAGGATGAGTCCTCCACAGATTTTTTCAGATTTTGCTGCCATATGACCAAGTTCCGCCATGAAGCTGAGTCACTTGGCTTGGATGATTTCCCAACAGCAGAGCGGCTGCAATGGCATGGTCATACTCCAGGGATGCCGGATTGGTCAGAAAGCAGTCGCTTTGTAGCATTTACACTGGTTGACAAAGTGAAGGGAGAAATATACATTGCCTTTAATGCGAGCCACCTGCCCGTCACGGTTACGCTGCCGGAACGAGGTGGTTATCGGTGGGAGCCATTGGTGGACACCGGCAAGCAAACTCCATTTGATTTTCTTGGTGATGATGTTCCGGAGAAGAAAACAGCATTGAAACAGTATGCTCATTTTCTTGATGCCAACATGTACCCCATGCTTAGCTACTCTTCCATAATTCTGTTGCTATGCCCAGATGAGATGATAGAGAACTCCTAGAAGCGAGAGACGAGGTATCATATTTGTTCTATATTTGACCTGGTATACAGTATACTTTGATGTACCGGGTGTAAATTATCGGACTGACCATGAAAAGGAGTGTGTTTTATCATACTGCACTCTTGGCCCTTTCATTTTACATCTTTTCTTAAACTTCACCCCGTGACTAGTTGAGCTACCTATGCGGGCTTTTATTTTACATCAAACAGCCGTTAAATGATTTTATGGAAAATTACATTTTTAGTCCTTCAAAAAAAAAA
>comp81616_c0_seq5 len=1972  
GAGAGAGAGAGAGAGAGAGTGAGTTTAATTTCCATTTGAGAGATTTAGAGAGAGAGAAAATGGAGAAAGGCTCCGTGAACACGAAAACGGATAACAAAAAAGCCTCCTCCATGGAGGTGGTCCAGAAAGCCGCGGCGGCTCCGGCGTCGGCGTCGGCGTCGCAGTCGCGGCTGTGGAAGATCGTAATGGTGGCGGCGATCGCGGCGGGGGTCCAGTTCGGGTGGGCCCTACAGCTGTCCCTACTCACCCCCTACATCCAGCTGCTGGGGATCCAGCACAAGTTCGCCTCCTTCATCTGGCTCTGTGGGCCCATCTCCGGCATGGTCGTCCAGCCCCTCGTCGGTTACTACAGCGACAACTGCACCTCCCGCTTCGGCCGCCGCCGCCCCTTCATCGCCGCCGGCGCCTCCCTCGTCACCATTGCCGTTATCCTCATCGGCTTCGCCGCCGACATCGGCCATGCCTCCGGCGACTCCCTCGGCAAAGGCTCTAAGCCCCGTGCCATTGCCGTTTTCGTCGCCGGCTTCTGGATTCTCGACGTCGCAAATAACATGCTACAGGGCCCATGTAGAGCGCTGTTGGCGGATCTGTCCGGTGGGAGGGCGAAGAGAATGAGAACGGCGAACGCTTTATTCTCGTTTTTCATGGCGGTCGGGAATGTGCTGGGCTACGCCGCCGGCTCATACTCTCGACTCTATAAGATCTTCCCCTTCACGAAGACGAAAGCCTGCGACGTCTACTGCGCCAATCTGAAGAGCTGTTTCTTCATCTCCGCGGCTCTGCTACTGTCCGTGACTACCCTGGCCTTGAGCACGGTCAGCGAGCAAGAGCTGTCGAAGGAGGTGGACGAGGCGGACGACCCGGACGACGAGAAGTTGCCGACCGAGAAGTCAAAGTTGCCGTTCTTCGGGGAAATATTCGGGGCTCTGAGGGACCTGCCGAGGTCCATGTGGATCTTGTTACTAGTCACGTGCCTCAACTGGATTGCATGGTTCCCTTTTTTCCTCTTCGACACGGACTGGATGGGCAAGGAGGTGTACGGCGGGAACCCCGATGGGTCAGCTAATGATAACCGCCTCTACGAGCAGGGCGTCCAGGCCGGCTCCCTAGGGCTCATGCTTAACTCCGTCGTGCTAGGCGTCATGTCCCTCGGGGTCGAGCTCATCGCGCGGCGCTTCGGCGGTGTTAAGAAGCTCTGGGCCGGCGTCAACTTCATCTTGGCCGCTTGCTTGGCCCTCACCATTATGGTCAGTAAAATGGCCGACAAATCACGCCGGTTCGCCCCCAACGGTGATCTCATGCCACCCTCCGCCGGAGCCCGGGCCGGAGCTTTAACTCTCTTTTCTGTTCTCGGTATCCCTCTTGCGGTGACTTACAGTATTCCATTCGCCCTTGCTTCTATCTTTTCCAGTAGCACCGGCTCCGGCCAAGGTCTTTCTCTAGGAGTTCTCAACCTTGGGATTGTCGTGCCACAGATGTTCGTATCATTAGTGGGTGGACCTTGGGACCAGTTATTTGGGGGTGGGAATTTGCCAGCATTTATAGTAGGGGCAATTTCGGCAGCACTGAGTGGGATATTCGCCATCACATTGCTTCCATCTCCTCCACCTGATGCCAAGGCTGGGGTCCCTGTGGCTGCTTTCCATTGATGAGAGGATCCCAGTTTGGAAAATTATGAATGTTTCCTTTATTGTCCTTTTGGGTTTTTTTTTCTCCTCTCTTTTATTACTTTTTTTTTTTTGGGGCTTTCTAGTGTAGTCATCATAAATACCATATAAATGGGGTGATGTTTAGTCAAGTTCAATGTTATTGCTAATTACCCTCAAGCCGGTACTTGTTCCCATCAAGGATGTGGCCAGCTTGACTGGTGGGTGAGATGTTAACTTATTTCAAGCAAAGCATATCTCACAAGCAAAGAATTTTAATGTTACAAAAAAACTTTAATATATACAGCTTTTTACGCCAAAAAAAA
>comp81691_c1_seq1 len=1798
TGGTGTAAATATTTTTATTAATGAAAATGTAATACTTAGTGTCATGGATTTCGATTGTATTTCTATATACTAAATTTATTTATCTAGGAAAATAAAAAAGAAAAAAAGAACAGTTAAGATTCTGTCTTATTCTGAGGGAGGAAATACAAGAAAAGTGATATTTGAGATGAGATTACAGTCTAGAAGAAGCAGGTTGAACTGTCCTCCTTTGCTGCTGCAGCTCCATCCATCCATGTCTGGTGCACATACATGCATTTGAGACCTTCTGCAACACTCACATCCTTTGAACTTAGTAGAACAGTGGTCAAGCGACATTGTTGCTCTTCACCAGAGAGCTCCCACCTCTTGAACCTCACTAACCACGAGTCTGAACCAACCTGCACAGGTATAACTTGATCCACCCAAATGCGGAACTGTTTCCCTTGTTTGTCTCCATAACACGTTCTTAATGAACTTATACAGTCCTGAAGAGATTTCTCAACGCCTGATGGGTGAATAAAAGCACCAGATGGACAACAAAAATCTTTCATCTTTGCCAGGTTAGCCTCTGAGTTCTCAATTTCTCCGCGCCTCCATTTCTCAAAAAACAAAAATAATTTCACGACTTCATAAGCAGGATCAACGCTCTCCTTAGAATCTAGCAAGTCTGTAACATCTCTCGGAGACGTACTAGGACCAAGGTTGAAATGGCCAATGGCTTGTATGATGCCCGCTGCACACCTCTCTGTTGCATGAATTATTTTCGGATTGCCTTTGGCATTTGCAGCATGCCATTGTAACAATTCCTCCTGAGCATTAGCAACCATCACACCATGAACATCTGGAATACTAAACAATTCAGCATCATTTCCAGAATCACCACAGGCAAGGGTGTTTACAGGCAATTTATCCTCGCTTTTCAATTTCTTGAGCAAATATGCAAGAGCCTGACCTTTGCCAGCACCTTGTGGCAAAATATCCAAGTCCATCCCCCCACTATAAATTATTTTGACATCCAACCCACGTTCAGCTAAACGAGTAGAAAGAGCTTTTGTTACTTCTTCAGCCTTGTCCTTCTGGACATAAAAGCTAACCTTGTGTGGACGTTGCTCTGTTTCTGACTGGAGTTTCAATTCAGAGAATTTGCTAGTCTCCTCAGTTACTATGTTTCGGTTCCATTTATGGTTCAAACATTCTTCCCAACCATTGTCTGGCACCATTGCGTTACCATATGTTATTTCAGTACCCACAGACATAATGGTAATGTCTGGGGTTAGCATCGGCTTTTCTTTCCTCAACTCTTTGTAAAGTGTAGGTGATCTCCCAGTTGAGAACACCAGCAAAGAGTTATTGCGGTAATTGGCTTCCCACAAGGCATTAAACCTGAGCAGAGAAAGGTTCTCGGGATCATGATGATCAACCATTGTGTGATCAAGATCTGAAACTATCATGAGACGAGCAGCACTGGTTAGGCGATCCATGGTTTCTCTAATGTTATTTTCACTCTGGAAAGAGAGTGAAATGGATTGACGATGAGGTGCGTGAGCAGAGCAGCGAAAGGAGAAAGGTGGCGGAGGATTAGCGAATTTAGGTAGCGTAAGAGATTGCATAGACAAATCGGAGATAGTTGCTATGTGGATCCAAATTCTTTGGCGCTTCTTTTGTATGGTGCGAGCCGCTCACTACCCATCACCCTGCCGGAATCGGTTAAAACTCATAAAGCTGTTTCTTTCGTATCGAATATCCTTTTAGTTGAAACCTTCTATCAATTAAAACAAACAATTTTAGCCTAGAGACTACCAATTGAGTGAAACATGAC
>comp82416_c3_seq5_(reversed) 
TGTGAATTGTGATGGAGAGCTCAGTTATCCGGTCCGCGCTTCCCCTGTTCACGCCTCGTCCGAGAAAATCCCCCATTTCTGGAGCTTCTTCACCTGATTCCTTAGTCGTGTTCCCCAGAATTTTGAATGAAGCTGTCGCGAGGGTGTCTCTTGGCCATGGGCGCAGCAGGCATCAAATGGGAAGCATTATGCGAGTAAGAGCGGCGGATAAAGACGATGCCGATAGTGAAGAATCGGAGAATGCTTTGGAGAGTACGATTGAAAAGAGCAAGAAGGTTTTAACCATGCAGAAAGACCTACTTCAACAGATTGCTGAAAGAAAGAAATTAGTGGCTTCAATAAAAAGTAGCCTGCTTGACCCAGATAGTAGTGATAAAGATGGGGACGGCAGTTTTGCAAGTGCAGATATTGCTCCAACCCATGAAGACACTGATGACGACTATAATGGAGTATTACCTACTTCAAGTGCTCAAGCAACTCTTGACTTGGAAGAATATCCACAATTAGCTGTAAGCGAACATTTTGTTGAAACTTCTCAAACAGGTAAAAAGGACATGCCCCGTAAGGGGACAACCTTGAACAAAGATTCGGACAAAAAAACTACAAAAAGAAATCCAAAGACTCTGGGATCTACTGAAAGGCCAGCTGTGAAATCAAAAGTGTCTTTGAGTCCAAGTCAAGTGACTTCTTCAACAGTAAATTCTCAGGAGCCAGGAAAAGCTACCTCTGAAACTGTGAAGTCCAGTCAAGTGATGCCACTGGACGAGGATTCACAAAAGAATGTGACATCCTTTTCTAGGGAGATTCTTTTGTCTGAGGTTCCTTCCTCCTCTTCAATGGCATCTGCATCTACTTTAGAGGATGAGAAAAGAGATCATAGAGAGTCAAGTTCAAAGGAGATAGATGTTGGGACTGAAGATCCTGTAAATGAAGACTTGAAGCCACCTCCATTGGCGGGAACCAATGTCATGAATGTTATATTAGTTTGTGCAGAGTGTGCTCCATGGTCAAAAACAGGTGGGCTTGGTGATGTTGCTGGAGCACTACCCAAGGCTTTGGCTCGGCGTGGACACAGGGTTATGGTTGTGGTTCCTCTTTATGGAAACTATGCTGAACCTCAACATACTGGAGTTCGAAAAATGTTTAAGATTGATGGTCAGGATATGGAGGTGAATTACCTCCATGCCTACATTGATGGTGTGGATTTTGTCTTCATTGATAGTCCTATATTCCAGCATAGAGGAAACAACATATATGGAGGAAATCGTGTGGACATTTTGAAGCGCATGGTCTTATTTTGCAAAGCAGCTATTGAGGTATGTTAGATTTGGTAGGCACTGTACTTTGGCTACTGCTTCCTGTCAAAAGGACACTGTAATAGAAATCTTCTACTCAGTAGACACCTGACCAATATCTAACATTTTAGGATATGCAAAAGATTAAATTTGGGAACATGAAACTTCTAGATGACGAGTGAACAAAATATTCACTAGAATTTCCAATTAACATTTTACAGCTTGATACAAATAGAGAATGGGAATGGAAAAGTGTAACAAAAACTAAAAAGTGAATATAAATTAAATGAAAAATGCACTTATATGGTTTTGTCATCTCCTCATTCGGCCATCTCAAGAATCAAGATGCCAGTGGACTATCTTGCCACCTCGGGCATTGGGAAGAAATCTTGCAGATTGTATTTCTTGAATTGGTTTTTCTATTTTGGATTTTGTTAATGCAGCGCTTAGTGAACTGTTGAATTGGCAAATTAGGTTCCGTGGCATGTTCCGTGCGGTGGTATTTGCTATGGAGATGGAAACTTAGTGTTCATTGCAAATGATTGGCATACTGCATTACTGCCAGTCTATCTGAAAGCATATTTCCGTGACAATGGAGTAATGAAATTCACTCGATCCGTGCTTGTCATTCATAACATAGCTCACCAGGGTCGCGGGCCTATGGATGATTTTTCCATTGTGGACCTACCAGCTCAATATGCAGACCTTTTTAAGCTGTATGATCCAGTAGGAGGTGATCATTTCAACATATTTGCAGCAGGTCTAAAGACAGCTGACCGTGTAGTTACAGTGAGCCATGGATATGCCTGGGAGCTTAAAACTTCTGAAGGTGGATGGGGTTTGAATGGGATCATTAATGAGAATGAGTGGAAACTGCAGGGGATTGTCAATGGGATTGATATTGAAGAGTGGAATCCCCAATTGGATGTTTACTTGAAATCTGATGGCTATGCCAACTATTCCCTGGACACCTTGCAGACTGGTAAACCTCAGTGCAAGGCAGCATTGCAAAAGGAAATGAATTTGCCTGTTCGCGATGATGTCCCACTAATTGGTTTCATTGGGAGGCTTGACCACCAAAAAGGTGTTGATTTGATAGCCGAGGCAATCCCTTGGATGATGGGCCAAGATGTGCAGCTGGTTATGCTGGGCACAGGCAGGCCTGACCTTGAACAGATGCTCAAGCAGATTGAAGGTCAATACGGTGACAAAGTCAGAGGATGGGTTGGTTTCTCAGTAAAGACTGCACACCGGATAACTGCGGGTGCAGACATTCTGCTGATGCCATCAAGATTTGAGCCTTGTGGACTGAACCAGCTGTATGCTATGAGCTATGGGACAGTCCCAGTTGTCCATGCTGTGGGTGGACTTAGAGATACGGTGCAGCCTTTTGATCCTTTCAATGAATCAGGGTATGGATGGACATTCAGTAGGGCTGAGGCAAATCAGCTGATTGATGCACTAGGGAATTGCTTATTAACATACCGGCAGTACAAGCAGAGTTGGGAGGGGCTCCAGAGGCGTGGAATGATGCAAGACTTAAGCTGGGATCATGCTGCCCAGAATTATGAAGAAGTTCTTGTGGCTGCTAAGTATCAGTGGTAAGGCTAAGGCTTTGCATTCAGGAAATAAGAATGTAGTGTCTGAAATTTTGAAAACTCAGATGGTAAATAGTACAAGGAAGAAAAGATTTTAACTTAGCAGAAACATACTAAATCTCAGCTTGCATTGGGATAGTGATTCTCAAAAAATGCAGAAAAGCCATTTTCTCAACACAAATGAAGATTCTTGAATGAAGAGATCATCATTTATTTACTCTATTTGTTGTTTGGTCATACATACAACAGAATTTGGTAATGTATCAAGAACCAAAACAAATCATCATCACTTCATCAGCCCTTCTACCTAGATCACACCCAAAGCCAAAAGCAAAAAGGAAGGAGTTCAGAGAAAATAGGCCAAATATGACCGGAAAACTTCTTCAATGTGGGGAAAACTCTCCCGGGATCTTTATGTATAGGAAACTCTCCTCTTCTGATCAAACTGCAGACACTGACCGTTTGATAAGAGCCCTGCAAACCCCTTGGAGAGGCATCCCTCAACAGCACATGGAGATTTCGGGTGCCCTATGGGGTTATTGTATTTACCTATATCCATGCAGTCATGTACACTTGCTAAAGGATTCTCTTCCGAGGTGAAATATTTGTTTGATGAACTCAAGTGCTTTTTGCAATGTACACTCGCATCGGGGTCATCACACCACTTCCTCTTAAAACCAGAAAAGATATTCAATCCACGCAATGGTTGTTCATCTGATTGGTGAACTTCTGAATCGCCACAATTGCAGACTGTATGTGGAGAGCCATTCGATCCACCAATCCTATACATGTGCTCAACAAAGTCATCAATCAAGACCGGCCATGCTCCTTCAGGATCATATCCTTCAAGATTTTCATGTACACAACGACTGAAAGCTAAAACTTGGCGCCATGTATCCTCAGATATGTTATGTCGCTGATTATTCTCAACAAAGTCACACCATTGGTCAAGTAATCGAAACCTTCCAGCTAAAACTAACCTCCAAGCCATAACAGCCCTTCTAACAGTAATGTTCTTTTGACCATTTTCTCGGCAGATGAAGAATACAAAATCATAGAAATGTGAAAATTCTGAGAAGTCAGCCTTCAAGTCTAATTGTGACATAAGCCTGCAAAGCTCTTCCATCAATGATATTGTGCCATAGCTTGACTGCAATCTTGACTCCACAAATTTCAGGAGCTGGGAGATTTCCTCTCTTAAGTATCTGACTTTCTGAGGTTCGTCATCTGGATTCCCGTTGGCACAAATCCCAGCCGCGATGTCAGAATATCGCCTGTAGATATCAAAGATATCGAAGTGAAGTGAACCAGGGGAATCCATGGGGCTGCCCCCTTCTGCAAAGCTAAAGGAAATTGAATTTGGTTTTAGACGAAACCCTAAATCGAATAAACCCTGGGAGTTCTTCTTCTTCGGCCTTCGTTTTTTGTGTGGTTGGAGATGGGAAACCCAAACCCAAACCCCAACCCCAAAACGTACGCCTCAGTGTCAGATACGCAAAATCTAAGCTGCAAATATTTAGCACTTTCTTGCAATCTTGCGTTTGGTTTTGTAGTTTTCGAGTGGGTGACTGCAATCGCGAACCGGATTGAATGTGTCGGCCACTGGAGCTGGACCGGTGAGTTTTTAGGTCCCATTCA
>comp82605_c0_seq1_(reversed) len=1191
AGCTCTCCCTCTATAAATAGCATTCTCTTAGCTCCCATAATGTTCATGAAAACTGAGTGTGCCACAGAGGGCAGGAGTTTATAGGAATTTGGTTGGCTATATCATATTTTCCTAGTAATTCCTAGTCCCAAGAAATGGCAATTCTAGATCTTCATCATCCTTGGCTCTTAGTGTTCGGAATCCTAGGCAACATTATATCCATCTTCGTATATCTCGCACCAGTGTCAATATTTATTCGAATCTACAGAGCCAAATCAACAATGGGATATCATTCGGTGCCATATGTTGTAGCAATATTTTCTTCCATGCTTTGGATGTACTATGCTTTCATCAAGAAGAACGCCACTCTTCTCATCTCCATCAACTCAATAGGAATCGTATTTGAGACTATCTATATTCTCATTTTCCTGGTCTTCGCATCAAGTAAAGCAAGGCGTAACACATTGAAGGAATTGTTTATATGCATTGGAGGATTCTCTTTAATTTTCTTGGTCTCATGGTTTCCTTTCTCGGGAGCAATTCGTGTTAGCCTTGTTGGTTGGATTTGCGTGGCTTTCTCCATAGCTGTTTTCGCTTCACCCCTTAGCATTGTGCTTCAAGTATTCCGAACCAAGAGTGTGGAGTTCTTGCCATTCTACTTGTCATTCTTCCTCACATTGAGCGCAGTTATGTGGTTTGGCTATGGTTTAATCATGAAGGACTTGCGTATTGCGTTGCCAAACATCCTGGGATTTTTCTTGGGACTGCTACAAATTTTGTTGTATGCAATCTATCGAAATGCAAAACCAGTTGTAGAGGAAAACAAAAATGTAGAAGAGCATGTAGTGAATGTGGAGATGCTAGGAGGGACATCTAATAACCAATTGGTGCACCCTGTGGATTCAGGGAGGAATATAAGTGGTGATGATGGGCTTACTGAAATAAATATGGAGAATAATAATCATCAAGGGGCCGGAATAGAAGATCGATGTTCGGAAAGAATGGCAACTCCGCCGGCGACGGTGGAGGACTAGAGGCCGGCCAGATGGCGGCAGCTGGCCGGCTGAGTCCATCAAGTGATCTGAGAATGGAAACCAGCTAGAGAATGTAGCTAGCTAGATTGATCCAATATTTACTTTATCCATTAAATATATTTAGTATGTGCATGTTATATATGAATTCTATTAATGCTACAAATTATCTAAAATTCCA
>comp82665_c0_seq2_(reversed) len=1846 
GGACAAGGTTCACAAGATTCTTACTTTCATACTGGTGACCGGGGCTACCATCAAGTGTGGGATAGCAGGCTGTTTAATTATTCTAATTGGGAAGTCCTGCGTTTCCTTCTTTCCAACTTGAGGTGGTGGCTAGAAGAGTACAAATTTGATGGATTTCGATTCGATGGAGTAACTTCAATGTTATATCATCACCATGGAATCAATCTGACATTCACAGGAGACTATAATGAGTACTTTAGTGAGAAGACAGATGTTGATGCTGTGGTTTATTTGATGCTGGCCAATACTCTGATCCACAGTATCATGCCAGATGCAACTGTGATTGCTGAAGATGTGTCTGGTATGCCTGGACTTTGCCGGCCTGTGTCTGAGGGTGGTATTGGGTTTGACTACCGGTTAGCAATGGGCATTCCAGACAAGTGGATTGATTACTTAAAGAATAAGAGTTATGCAGATTGGTCAATGAAAGAAATAACATGGACTTTGACAAATAGGCGATACACAGAGAAATGTGTAGCTTATGCAGAGAGCCATGACCAGGCTATTGTTGGAGACAAAACTATTGCGTTTCTCCTAATGGACAGAGAAATGTATTCTGGCATGTCCTGTTTGACAGAAGCTTCTCCTGTTGTTGATCATGGAATTGCACTTGTCAAGATGATTCACTTTCTATCAATGGCATTAGGAGGAGAAGCGTATCTAAATTTCATGGGAAATGAGTTTGGCCATCCTGATTGGATTGACTTCCCTAGAGATGGCAACAACTGGAGTTATGAGAAGTGCAGACGCCAATGGAATCTTGTGGATACAGATCACTTGAGATACAAGTTCATGAATGCATTTGACAGGGCCATGAATTTGCTTGATGAGGAGTTTTCCTTCCTTGCTTCAGAAAAACAGATAGTAAGCAGCATAGACGAAGATAATAAGGTAATTGTATTTGAGCGTGGAGATCTGGTATTTGTATTTAACTTTCATCCAGAGAATACATACGAGGGGTATAAAGTTGGATGCGACTTGCCAGGTAAATACCAAGTTGCACTGGATAGTGATGCTTGGGTCTTCGGTGGGCATGGCAGGGTGGGCCATGATGTAGACCATTTCACATCACCTGAAGGAATACCTGGAGTTGCTGAAACAAATTTCAATGGTCGTCCAAACTCTTTCAAAGTACTCTCTCCTCCTCAGGCATGCGTGGCCTATTACAGAGTTGAAGAAAGCTTAGACGAAGTCCAAGATGAACAGCCTGCCAGTTTTACTGAGACTATATCACCCAATCTAGTGTTGGTAAGTGATGACGATCTTCAAGAATTGCCCACCGAAAATCTTCAGGAATTGCCTAAGGTGGGTAATAGTGATGTTGACGGTCTTCAAGATTTGCCTGCCATGGGTAATAGTGATGTTGATGATCTTCAAGAATTGGGTACTGTGGCTAATAGTGATGTTGGGCAAAGCAAGGTGCAAGACCTGGAGGAGAACCCCCCGGATGTGGATGATGAGTCAGATGATTGAGGCAGCTATCTATCTTTGAGCATATATGTACAGATGGAAGAGAATCAAGGTTGTCTTGTTATGTTTAATGTTTTTAGAATGGCTGTAAATATAACCTTGTGAAACTAAATCCATCTTTTGAAGTTGGTCCTTTGATGTCTGCAATAAAGCAAAGGCTTGTATAAATTATGTTGTCATTTAAGAGGACAGAATTCTTGCAATTTTGGGCGGGCGGGCTACGTACTGAGTACAAAAACATGCAAATTAAATTATGAGTGAACACTACAGCATGCCAATTTGGCTCATTTTATTCCTAACCAATGCTCTATTTTTCGAATATAGAGTAAAAATATTG
>comp82665_c1_seq1 len=1373 
CACGCATATGCCTTGCTTCATTAGGTAAAGGATCAGAGAGGCAAGCAAAGCAGACAAGGGATTTTTGTTTGTTTGCTTTGTATGCTATTCTATTCTACTTCGTACAGTGATGAAGGTGTCACATTCATCAAGACTCCTCTCCCATGTCCCTAATTTATTCAATTCATTTCGCTTCTCTGCTTCTCGGTGAGCTCAGAAGACTCTGATTCTGCTGCAGATTGCGACAAATATTATGCAAACTTCTTGCGCCCTCCTATCGTCACCTTCTCGTGGGTCTTTCATACCCATTCCGACTAAAAATCTCTTGCGGGCTCCTAGAAATAAGAGATCTTTTGCTTCACCATGCACTACTGGTGCCATCTTTGAATCTCAAAAGCTCTCCAGGGATGTTTTTTCTATTACAGCATCAAGGCTTAGGAATGACAGATGGAGGGAGCACAGTTCAAATATTTCATCTGTCTTGACTGATGACAGTTCAACAATGGCGGACGTAGAGAAAGAAATTGAAAATATCCACATTCTTGGCCTAGACCAAGGGTTGGAACCGTATAAAGATCACTTCAGATATAGAATGAAGAGATATTTGGATCAGAAAAAGCTCTTTGAAAATTTTGAAGGGGGTCTTGAGGAATTTGCTTTAGGTTATTTGAAATTTGGGTTTAACAAAGAAGAAGGCTGCATTGTCTATCAGGAATGGGCCCCTGCTGCTCAGGAAGCAGAAATTATTGGTGATTTCAATGAGTGGGATGGGTCCAGTCACAAGATGGAGAAGAACCAATTTGGTGTATGGAGCATAAAAATTCCTGATTGTGATGGAAAGCCAGCTATTCCACACAACTCCAGAGTTAAGTTCCGTTTTAAGCACAACAGTGGTGTTTGGATTGATAGGATCCCAGCTTGGATAAAGTATGCTACAGTTGACCCTACAAAGTTTGCTGCACCTTATGATGGTGTGTACTGGGACCCACCAGCTTCTGAAAGATATGATTTTAAATACCCCCGCCCTCCTCAACCCAAGGCTCCCCGGATATATGAAGCTCATGTTGGGATGAGTAGCTTGGAACCTCGTGTAAATTCATACCGAGAATTTGCTGATGATGTTTTACCCCGTATAAAGGAAAACAATTATAATACAGTCCAGTTGATGGCTATAATGGAGCATTCCTACTATGCATCATTTGGATATCATGTCACAAACTTTTTTGCAGTGAGTAGTAGATCTGGAACACCAGAGGACCTTAAGTACCTGATTGATAAAGCACATAGCTTAGGTTTACGGGTCTTGATGGATGTTGTCCACAGCCATGCTAGCAACAATGTCACCGATGGCCTCAACGGCTTTGATGTTGGACAAGGTTCACAAGATTCTTACT
>comp83084_c0_seq1 len=2297 
GGGGCACATATGTGAAAACTTCATTAATACACTCATTTTACCCATTTATTTAAAGCTGATTGCAAGACAAATGATAAAGTGAATGAATAAGAAACATGTTTTTAACTTTTAAGCATCAAGAACTTTTTACAACCATAGCCAAATGGCCAACCTTACATTATTATCATCGAAATTATACTATATCTTACATATGATATGATATGATATTGTACAATAGCAAGAATGCACCAGATATGGATGCATCCCTCAGTTTTATTCATATTCCCTCTGCTTCAACTGCCCTCTGCTTCCTCTTTTCACAAGTCCAGGTAAACTTCAACAAAACATCTTGGCTGCCACTTTTGTTTCTTCAAAACCGCGATCATCCTAGACTGAAACATAACGTCCCATGAATCGTTCTCCTGTGATCCCACCGGTGCCTGCTCCGTTGATACTATATGACGGTTCCATCACGAATGGTTGCTTTCTCCATTATAATAGTAATCCCTGATCTGATGTAGAATCCTTCATCGGGGCGGTCTGATTCTTGAACACCATCTTTATTCGTGATGACAACGTCTTTCCCAATCCTTACATTCTTGTCGATGATAGCATTCCTAATTTTTGTGTTTTCTCCAACCCCAATCGGGACTTTTCCATCTGCCAGAAGCGAGGCAATTTCAGATTCAGTTTCATAGTTATCTGCTCCCATCATTAAAGTATCCTTCAGTTCAACACCACAATCTAGCCGTGACCTTTCACCAATGATGGAGTGTTCCACAGTGCACTCTCGTAAGAAACACCCGTGGGAGATTATTGCATCCTTGATCTTGCAGTTATCGATTTTGGTTGGCGGGAGGAATCTGGGGGATGTGTAGAAAGGTGTCTTTGGATCATAGAACTCAAACTTGGGGAACTCTTCAGTTAGGGCCAAGTTAGCGTCGTAGAAAGATTTTATTGTCCCGATGTCCTCCCAGTAGTCTCTGAAAATGTAAGCTTGAACATTGTGCTCCATCACAGCAGCAGGAAGAATCTCGGATCCAAAGTCGTTGGATGTGGGATATCTCCACCTCAGGAGCCGCAAAAGGACATCCGTCTTAAAGACATAAACCCCCATCGAAGCAATATAAGGATTTAATCTGGCATCTTGCGGTGGCAATCCCAAGAGAGTAGTATCTACTTGCATTGCTTTTAGATCAGTGCCTTTAGGTTTCTCGCAAAACTGGACAACTCGGCCTCTACGGTCAATTTTCACCAGCCCAAAGTCCGATGCTCGGCTATCCCCAACTGTGGCACATGAAAGAGTAATATCAGAATTGCGTTCGATGTGATTCTGCACTAAGTCCATGTAATCCATGCGATAAAGTTGATCTCCCGACAGAATAACTATATTATCAATGTCCTTGTTCTTCGCGTCCTCAAAAACCCACGTAAACTGTCTAACAGCATCTGCAGTTCCCTGAAACCACTTCATCCCCGTTTCCCCTTGTGTTTGGGTTGCAGCCAGCACCTCAACAAATCCATCTCCGAAGCTCACACCATTGCCAAAGTAGGTACGGGAAATGTGACGGTTAAGAGAAGCAGAATTGAACTGGGTGAGCACAAAGATCTTGTTAACCCCGCTGTTGATGCAGTTGCTCATTGGAATGTCTATCAACCTATAGCATCCTCCAAGTGGAACAGCAGGGGTTGCAGCTCGATTGGTGAGAGGGAATAGGTGTGTCCCTGCACCCCCTCCCAGTATGATTGCAGCCACATTCTTAGGGTTTGCCCGACGCCTCTCCAATATCGGTGCTTCTACAGTCAAAGTCTCTGTTCCATTTTCTCTTGTGAGAACAGAAAAAGCAACCCCAGGCTTGATCTTCCTCTTATTTCCATCAAGTCTCAAACTTTTCCTGGACTGACTGAGTAAGACATTGTTGTTTAGACTGCCTCTGATCCTCCCCCCAAAAAACTCAGTCTCTCTTGGCAAGTGAGCAGAAGATTTCAAAGTTGCACAAAATTCCATCACAGATCACTCCCTAGTCCCCACTAGAAGTTCACGAATGGGATCTGCAAAGCTAAAGCGCCAAGATCATAAACACAGCGGTCCCCAAACAAGTGAAAATTCCTAGTACCCAGAAGTGAGAATCCAAGAAAAAAGTAGTGACCACCCTCACAGGGCAAAAAAAAGGTGGCAATTGCTGTGCACCCTTGAGCTCTTGCTCTTAAGAAAGGAAAACGAAAGTTCCCTTCTATTGCAACTGAGCTAAATGGTGGCTTCTCAGCTTTGCCACGAGAAATCCTCCATTTCTTCTTATATATAGTGACTTTGTCAG
>comp83665_c1_seq1 len=2054
GTAAACGTGGCAATAAATACAATGTGTTAGTTGGAACTTGAAGCTTTCAAGGGCTTACAATAAGCAACCAAAATCAAACCCTCCAAATGCTCATAAGGTCCTACTTCTTCTCTCTCTGGATCCAGCCACCTTTTGCTTTATAATTTTGAGTTTTATTTTTGTAAACCCTTTTCTCTATTTCTCACATGAATCTCTCTTGCCAACCAAATACCGTTTCTCACTTGTAATTTGTATTTACACATCGTCTGTCTCTCTCTGTAACTCTGTAAGTGTCACACAACACACTGTACTTGTTTCAGTTTGACGGCCATGCTTGTTTCTCTATATTCTACGCCCACTTGGATCTTGCGCCTCTTTTCATTCTGGGCCGTCAATTGAATTAGCTTTCACAGTTCTGATCAGTCACTTCTGTTTCCCGTGTGGAGTTATATATACATTTAGGGAGGGAGAGAGATCTTTCAAGTTGGCACCTTTTATTTTATTTTTTCTTTGTTTTTTTTTGTTTTTGATCTAAACTCAACTACCCACTTTGATCTTAGCCTCAAAGTTTCAGTCTTTACGCTATAATGATGATCTCGGCTGTGAGGCAGTCTGGGCCACTAGCGATCCATGGCTCTGATTTTTTCCGTCCGAAATCGCCGGCGCCGAAGCTATGCGTTCTTCCGCCGCTCCCGGCGTTGAAGCCTTGCCGGGGTTCTGTTGTTCTCTCGTTGGCGAAGCCGGTCCATGTTTCTTCTGTGGAGACCTTTGGGAGTTTGAAAGAGAGATCTCGAGGCGATGATCACGAGAAGCGTGCGTTGGTCACGTGCCAGGCCTACGAGGCCGACCGATCGCAGCCGATCGAAGAACCGGCGGCCAAATCTGAGGCTGCCCGGAAGGTGAAGATCGGAATCTACTTTGCTACTTGGTGGGCTTTGAATGTGGTCTTCAATATATATAATAAGAAGGTTCTGAATGCTTACCCTTTTCCCTGGTTGACCTCCACGCTCTCCCTCGCGGCTGGGTCTCTGATAATGCTCATCTCTTGGGCTCTGAGGATCGCCGAGACTCCAAAGACTGATCTTGATTTCTGGAAGACCCTCTTCCCAGTTGCAGTTGCACACACCATTGGACATGTGGCTGCTACTGTGAGTATGTCAAAGGTTGCGGTTTCTTTCACTCACATTATCAAGAGTGGGGAGCCTGCTTTCAGTGTTCTGGTTTCGAGGTTCATCCTGGGAGAGACTTTTCCGCCGGCTGTTTACTTATCACTAATCCCGATTATTGGTGGTTGCTCGCTTGCTGCTCTTACCGAGCTGAACTTCAACATGATTGGGTTTATGGGTGCCATGATATCGAACTTGGCCTTTGTTTTCCGTAACATATTTTCCAAGAAGGGCATGAAGGGGAAGTCCGTTAGTGGAATGAACTACTATGCTTGCTTGTCCATGCTATCTCTTGTTATTCTCACCCCATTTGCAATTGCTGTGGAGGGACCACAAATGTGGACTGTTGGGTTTGAGAAAGCTCTTTCCCAAATTGGACCCAATATCATATGGTGGATGTTGGCCCAGAGTGTGTTCTATCACCTCTACAATCAGGTGTCATACATGTCCCTGGACGAGATCTCGCCTTTAACTTTCAGTATTGGAAACACCATGAAGCGTATTTCTGTTATTGTCTCGTCCATCATTATCTTCCGGACACCAGTCCAGCCTGTCAATGCTCTAGGAGCTGCCATCGCTATTCTTGGAACTTTCTTGTATTCACAGGCAAAGCAGTGAAGATTTGGAGAGAAGGAAGTTGGTGCAGAGAGGAAGGAATCAGATTTTGGGGGTGGTGATGAAGCAAGCTGCGAGCTGCTTTGTTTGTAGATAGCAAATAAGGAGTTTGAGGGAAGTACTCAAACGTTTATTATAGTTATAGATTGGGCAGAGTTTTTATTGTAATATTTTTTGCACCTCCAGAATTGAGAGAGAGTGAAGAATGTTGAATTGTATAAATAAGCAAACCAAACAGAGATGGTGAGCTGTTAGGGAACTCTTTCAAATTTCATAAATAGAGTATGATGGTGG
>comp83799_c0_seq1 len=1873
TTTTTGGCGTGAAGTGATAAACTATAATTTCACATGAACCGTGACGTTCCATTGCTGTTCAGAAGGCAATGATTTTAAGGAAAACATTGCAACATATAGTATTTTAGCTTTTGCATGGAAGCATAGCAAGTTTGAATATTAGTACATTACGTCATATGCAAGAAACTCATGCTCTTAAAGGCATTACAAAATTGATCCATTTATTTTTGAATATCAAAATCTACAATCACTGCAACCGGGAAAACACACATGGTGTGCCTTTGATACACTCATCATCAACAAGAAAAGCAACTCATTCCATATCCTTGTCGGCGATTACAGTTCCATCTGGAATTTCTAACTTGCCAGATTTTGCAGTAATCGTGACCTTCCCCTTCAAAGTAATGCCAGATCCAAACCATACATCCCCTGACACCTTTAAGCTATCCAGTTCAACAATACTGGGAATGGACTTAAAGCGAGCCAAAAAGTTGGCAACCTTCTTGAATTCAGGTCCTAATTCAATAGAAGGATTCGAAGGGTTGGAACGGGCAGGGTTCCTAACAACATAGCCATCATCCGTCAAGGTGTAAAGATCGGACTGGACTAGGAGTAAATCAGAAGTTGCTTTTACTGGAAGGAAGCGAGATCGGGGAACATTGACACCAATAGCATGATCAAAGAACTTAATTGCAGCACCTGCAGCAGTTTCAAGTTGAAGTACTTTAACCCCATCCACTTCCTTGGGGTTGGGAATGATCTCCATCTTGAGTGCATCTGCTTGGACAAGTCTTTTAATTGCATTCAGATTCACCCACAAATTGTTGGTGTTGAAAATTTTGAATTTTTCTATTGACTTGAATTCATTAACATGTTCATCAGGGACTTGGGCTATTTCCAGAAGCTGCACTTTTCCTTCATAAGAAATTAGGGTACCACCTTTTACGTCAGCCAATGTTTTGGGTGTAACCTCCATGCAATACTCATTCTTGTTGTTGATCAAATGATTTAGAATCTTTAGATCAACCAGAGCACCCAAGTTATCCGAATTGGCAACAAAGACATACTCCTTGCCCTTTGACAATAGGGCATCAAGTTTACCACTGTTCATCAATGCAGGGAATACATCACCATGACCTGGTGGGTACCATCCATCCTTTCCAGCATTGCCTTTGCATGGTAAAGGTAAAAAGTCTTCAACAACAAGACGAGGGTACTGGCTCTGGTTGAAAGTGTGGATCTCTATGTTGGAATTTGCATACTTTTCTATAATCTTCTGTGTATCATCATGAGTGTTGAATGAATTCATCAGAAGCAGGGGCACACTGCATCCATACTTGGAATTGAGGCTCTCAATTTGCTTGACAATTAAGTCAAGGAATGTCAAACCATTACGGACTTCGATAACTGACTTTGGACCAGTGCATCCCATTGTTGTTCCCAATCCTCCATTAAGCTTTAAAACAACAAGCTTGTCCAAGAGCTTCTTGGTTTCTGCTGGATCTTCAGATAGAGCTGCTAAATTGTCATAAGGCACCACCACCTCATCAGTTGGAGTCTGGATCTTACCCCATTCAATATGCTGGGCTTCACCGCTCAAATAGCGAGTAACGAGGTTAATGAATCCAGATTTCTCATTTTCACTGATCTGCGTAAGGCCGGCAACGGCGGACGTAAGCTTCGAGAGCTTCTCGGTATCAGCAGGGCTGAGAGTAGCAGTAGCCATTTCAGAAACAGAAACAAATCTCCGATCTGGAGAGAGGAAATATCAATCTAGAGAGTTCCGGGAAGAGTGATTTGAAAGCCTTGAAGGTAGAACCGATGAGAAGAGTATATATGCGAGTGTGAGCTGGTGAGGTGAAACAGATGGCAGTTTGACAAAAGACAAGTAAAG
>comp84725_c1_seq1 len=1568
AAAAAAAAAAAAAAAAAATGAAAACTAACGAAATCCCTTTCCGGACCTGCCTTGATTGTAGCCGTAATATGAGAGATACCATTTAACGAACTTCTTCAGCCCGGTTTGCAAATCGGTGGTGGGCTTATACCCGAGCTCTCTTCGGGCCGAGCTTATGTTGGCATGTGTGAACGGAACGTCGCCGTTTCCGGGCATTTCCAGGACGGTTTTCTTGGCCTTCACCTTCAGATGCTTCTCTAACATCCCTACCATCATGGGCACCGTAACGGGCGAGGTATTACCCAGATTGAAGATCCGATACGGAGCCGGGCCCCGTTTCTTCCCGCCCGACCCGGTACTCCGACCCGCCGTGTCCAGCGACGCCACGCACCCTTTAACGATATCGTCAATGTAAGTGAAGTCCCGGGCCAAGTCGGCCCGGTTCTTGCCCCGGTAAATGGTGATGGGCTTTCCTTGGAGAATATTCCGGGTGAATGAGAAGTACGCCATGTCGGGCCTTCCCCACGGGCCGTAAACGGTGAAGAACCGGAGGCCCGTGATGGAAAGGCCGTAGATGTGGTTATACGTGTGGGTGATTTCCTCGCCGGCTTTCTTGGTGGCGGCGTAGAGAGACGCGGGTTGGTCCGTCCGATCCGACTCGGAAAACGGCACCTTCTCGTTCAACCCGTAAACAGAACTCGAGCTAGCCCAAACAACAGCGGGCTGGGGCTCGGCACCCTTGCAGGCCTCTAGGAGCGTAACGAGGGCCGCGATATTGCTATGAACATACGAGTGGGGATTCTCCATCGCATATCTCACCCCGGCCTGCGCCGCCAAGTGCATCACGTGCGTGAACGCCACCACATCAAAAAGCTTCGCCAACAAACGCGCGTCGTTGACGTCACCCTCCACCACGAAGATTCCCTGCGCGCCGATCAATTCCCGCCGCGATTTCTTCAGCGACGGGTCGTAGTAGTCGTTGAAGTTGTCCAGCCCCACCACCCCGTCGCCCCGCTTTTTCAGGGCCAGGGACACGTGCGTCCCGACGAATCCGGCGGCGCCGGTTACCAATACCGACATCCCGTTGTGTCGCCGGATCTGAGCGGACGCGCGTACCTGTTTCTCCCAATGAAGCCCGCCCCACGTGGAGGAGAAATACCGGGTACCGGAATCCATAAAAGACTGAAAACTCAGATACGACGCCGTCAAAGCAATCAAGAACAGCGCCCAAAGAAACATCGTACTCGTCGACGCGCAGCACCGGTGGACCAGCCGGTTCATTGTGTGCCTCTCCTTGAACTTCCCCGGCGTCGACGGGAAAAGCTCCTCCTCCAACGACGGCATTTTTCAATTCTTCGCAAAAAGTAACAATCTTTCCCCCCTCAAATCCACCCCGGAATATGCAAAACCAGAAACAAAAACACTGAATTTCAACGATAAACCTTCCAAATCTAACACTGGGCTATTCGATTGAGGAAAAAAAAAGAGGCAATTTTATATTTTTATTAAAAAAGGTTAACAGATGCAGAGGCAATTGCGATATTGGGTCTGCACCTGCTGAAATCAAAAATGGGGTTGGGATATATATT
>comp84815_c0_seq1 
TGCAGTGTGCTAAAGGTAGAATGAATCCAGATATATATAGCAAAATCATCACAAGTTGCTGGAAATCAAAGCACAAAACCACAAGAGGCCATTGTTTATTTATATTATACATTTAGCCTGCTGAAGTGCTGCAAGTTCCCAATGTCTTAAAGCACCAAACTAGTTAGTTTAAACTCTCTATTTACTACCACCTGGGCATACCAAAAAACAATAAAGAAAGAGTCCCCCATTGGCTCTTTCATCACCTTCATAATGCTCAAGCACCAAAACGCCTCTGCTCTTTCAACATATTTAAAACTTTAGCTTCATATGCCAGCTTATTGTAGGTTTTGAGACCATAGTTTTCATGGAGTAGCGACGTTTTCCTTTGCAAGCGGTGCAATTTCCTCTCCTTCAACCCCGGGCTCGCTCCCAGCAACTCCTAAGCTCAACAGCACTGTTTCCCAATTCTTGGCAGGTCCCTTCCACGAGAGCTCTTGTGACATGCAGTTCTTGATCATTTCAGTGAATGCAAGGGTTCCATAAATTGCAAGTGCTCTACCAACAGTGGTTATCACCTTCAGCACGTCCTCTGGGTCAACAGTTTCACAGTCGACGTTGAAAGCCCCCATGTGGAACCCTGTATAACCTTCTTTCACAGTGTCAACGAGTCCGCCAGTTGAGGCACAGATGCACGGTGTTCCATATCGCATAGCATGCAACTGAATGAGACCACACGGTTCAAATCTGCTCGGGATCAACATAAAATCAGCGCCAGCAGTAATCATGTGAGCCAAAGGAACGTTGAACTTTGCCACTCCTCTAGCTTTGTCCGGATACATCACTTCGAGCTGCTCAATCTGCTGCTCAAATTTCTTCTTCCCAGTTCCGAGAATCAATATCTGAACATCCATTGAAATGAACTTAGAAATCGCAGCATAAAGAATGTCTGAGCCTTTCTGCTCTTCAAGTCTGCCAATAAAACCAATCAATGGAATATTCCTGTCAACCGGCAAACCAACTGCCGCTTGAAGAGCTTCCTTCAACAAGGGCTTCGCTTGCATAACAGTTGTGATATCATATTTAACAGCAAGGTACTTGTCAGTTGCAGGGTTCCACTCTTGGGTATCCATTCCATTACAAATACCCGTGATGCCGCAGTCTCGGATGTGGTTGTCCAATTCCACACCCTTCGAAACGCAAGAAACAAGCTCCTTGGCGTAGTTTGGGCTCACAGTAAAAACCCTGTCTGCTTCACGTATTCCAGCTTTCATCCAGTTTATCTTTCTCCCCTTCACTGGCTTGTCATACCCATCAATAAAATCAAAAGAACCCTTGTACTCGTCAGGCAGATTCAGAAGAGAAAAGTCTGAAAAGGCGAATCTGCCTTGGTAGGCAATGTTGTGAATGCAGAAAGCAACCTTGGCGTTCATGTAGATTCCTCTCGACTGGTACATGGTTTTCAGATAGCATGGAAGGAGAGCAGTGTGCCAATCATTGGCAACGAAAACAACATCCTCACCATAAGGTCCACTGAAGTATTTGCTGGAGTTAAGATTCAAAACTCTCGGTGCCTCAAGTGCTGCTTGGCACAACAAACTGAACCGCAACTGGTTGTCCTTGTAATCTTTCCCAGCCTTGGGGCCATAGAGCATAGATCCAGTTTTTCCCCAAACCTTCTCCAGGAACATAGGATGATCCACAAAAACGCGATCAACTCCGCGTTTGTATGAATGGAAGAAACGAACAGGTTCAATTCTGTCTCCAACTTGTAGCTCAACAACCACACAGGTATCCCAAGCATCTTTGTACTGATCATAACGGGGACACACTGTCATAACTCTATGCCCGCGCGCTGCCAAGGCTGGAGGCAATCCTCCAAGAACATCTCCAAGTCCACCAGTTTTGCACCAGGGACCCACCTCACACCCCACAAAGACCAAGTTCATCCCTTGTTGTTTACACACAATAGTTCCTGCTGCCATTCCACCCTCATTTTCCCTTCCATTTTTGCTGGGCTTCTTGGCACTGGTTCTCAATTGTAACATGTCAATCTTGTTCACAGGTCTCAACCCATTGTGAGTCACAGCTTGGCTCCTCAGGGCTAATTGACCCAACCCCACTTTTGATTCTCCAGAAGTGGCACCCCCACAGACATGAGAAACAAAGTGTGAGGCAGTTATAGTCGCCATCACTCACAGTCTCACACCACACCCGCTTCACCGGAAACTCCGCGGCTGAGCAACGGCGGTTATAGCAGCTACTGCAAGAGTGTGGAAGCACGGGTTGGAGGTGGAGAAGAAGCATGGAGAG
>comp85641_c0_seq1 len=2547
CCGCAATCATATTATGTCATAGTTATCATTTTATGTCTTCACAGACACATAAATAATTAACTGTAGGTACAAAATATATCAACTCCATACACGTAATTCTGAAAATATAATTTCCCAACAATGTTGGATAAACCCTCCAGGCCACCACACACCCCCACCTAAAGTGTATTGGATACGACAAACACATTTACCCTATTGGCCTCAAAATTTGACCGAGTCCTAAAGATCCAACATTAAGCCCTAGCCTGGCATCCTGCTTGATTCATTATATATACATATATTTTTCCGAAGCATTATATATGTAAGCGAAATGTGTTGTTAGTTCTTACCATATAGTCATATGTTAGTCATTCATAGTTGACAACTTTGTCGGAAACCCATGGCTAGCTCTCGTTTAACCCCCGCTTACGATCTTGAAAATGCGGCGGCCGCGGCCGTGTACACTCCCCTGCCGGAGCAACCCCATTCCGCCGGAGTTGAGATCCGTGACCGGAAACCCTTCAAGATCATCTCCGGCATTATCCTCTCCTCACTTTTCCTGCTCGCTTTAATCCTCGTGGCGGTAAATTACCAAGCACCGCCATCTCACGCGCCGCCGCTTAGCAGCGGCGGCGACAATTCTCAGCCGGCGGCTGTAATCCCGCCGTCCAGAGGGGTGTCTCAGGGCGTTTCCGAGAAGGCGTTCCGGGGAGCCTCCGGCGCCGGCAATGGAGTCTCGTTTGCTTGGAGTAATCTGATGTTGAGTTGGCAACGAACGAGTTACCATTTTCAACCTGTGAAGAATTGGATGAATGATCCTAATGGTCCATTGTACTACAAAGGATGGTACCACCTTTTCTATCAATACAATCCAGATTCCGCTGTTTGGGGAAACATCACGTGGGGCCACGCAGTTTCAACGGACCTGATTAATTGGCTCCACCTACCATTCGCCATGGTTCCTGATCAATGGTACGACGTTAACGGCGTCTGGACCGGATCCGCCACCATCCTTCCCGACGGTCGGATCGTGATGCTCTACACCGGCGACACCGATGACTATGTTCAGGTCCAGAATCTTGCGTTTCCGGCCAACTTGTCGGATCCTTTGCTCGTTGACTGGGTCAAGTATCCGAATAATCCGGTGATTTACCCGCCGCCGGGGATAGGTGTCAAGGACTTTAGGGACCCCACCACTGCGTGGACAGCTGGCAGTCAAAATGGTCAATGGTTAGTTACAATAGGGTCCAAGGTGGGTAAAACCGGTATTTCACTTGTTTATGAAACCACAAACTTCACCACCTTTAAGCTCTTGGATGGGGTCTTGCATGCGGTTCCGGGTACGGGTATGTGGGAATGCGTGGACTTGTACCCGGTTTCGACCACCGGAGAAAACGGGCTTGACACGTCAGTTAACGGGTTGGGTGTCAAGCACGTGTTGAAAGCTAGTTTGGATGACGATAAACACGATTACTATGCACTTGGAATATATGACCCGGTGAAAAACAAGTGGACACCCGATAACCCAGATTTGGATGTGGGTATCGGGTTGAGACTTGATTATGGGAAGTACTATGCATCCAAGACTTTTTTTGATCAGAACAAACAGAGAAGAATTTTGTGGGGATGGATTGGTGAAACTGATTTAGAAGCTGTCGATCTCATGAAAGGTTGGGCATCTCTTCAGGCGATTCCTAGGACTATAGTTTTTGACAAGAAGACGGGGACAAATGTGCTTCAATGGCCGGTTGAAGAAGTGGAAAGCTTGAGATCAGGGGATCCTATAACTGCAGAGGCGAATCTTGAGCCGGGATCTGTGGTGCCAATCCATGTTTCGGATGGAACACAGTTAGACATAACTGCTTCATTTGAAGTGGATGAAACCCTGCTTGAAACAACGATGGAATCCCATGATGCCGGCTACGACTGCAGTAATAGCGGCGGTGCCGTTACGCGGGGCAGTTTGGGACCGTTTGGGCTTCTGGTTGTCGCCGATGAAAAACTTTCTGAGTTGACGCCTGTCTATTTCTACGTTGCTAAAGGCGCCGACGGGAAGGGAAAGACTCATTTCTGCGCCGACCAGACGAGATCATCCATGGCTTCCGGAGTTGAAAAGGAAGTATATGGTAGCGCAGTGCCGGTTCTTGATGGTGAAAACTACTCTGCTAGAATACTGATTGATCATTCAATAGTAGAGAGCTTTGCTCAAGGAGGAAGAACGGTGATCACATCAAGAATATATCCAACAAAAGCCATTTTTGGAGCAGCAAAAGTCTTCCTTTTCAACAATGCAACTAAAGCTACTGTCACAGCATCGGTGAAGATGTGGCAAATGAATTCAGCCGATATTAAACGATTCCCCTTGGACGAGTTGTAGTTCCATGAAAAAAAATTGTTGTATTTTAGTTTATATGTGGTTTTGATTTCATCAATTTAAGGTTTAAAATAGAGAGATATGAAGTGATTATATGGGGGGAAATAGAATTTATGCAGATAATGTTTGTATGTATAATCTGTTTAATTCTATTTTTTAATCAAAATGATGAGTTTACAAGTATAAAAAAAAAA
>comp85765_c0_seq1 len=2527
CCCAAGTATGGAACGTTCGGCGTGTCCGGTGTCCCTACACTTTTTATCTTTATACTTTTTATATTTTTATTATAGGTGCCGAGGAGTTAGTCTATCTTGCTAACATACCCCAAATCTTGTTCGATCATCTCTCTTCTCCGACGCTTTCATTTTGAAATCGCTGCAGATGGCGTCCTCTACTCTAATCTGTGAATCGCAGCCATGGAAGGACCTGAAAGGCCATATTGATGAGATCAACGGTACTCATTTGCGCAACCTGATGAGCGATGCCGATCGCTGCAAGTCCATGATGGTGGAGTTCGATGGGATTTTGTTGGACTATTCAAGGCAGCGGGCAACTCTTGAGACCATGAAAAAGCTCTTGAGTCTGGCTGAGGCTGCACATCTCAAGGAGAAGATTGACCGGATGTTCAACGGGGAGCATATAAACAGCACGGAGAATCGATCTGTTCTTCATGTAGCACTGCGTGCTTCCAGGGATGCAGTCATAAACAGTGATGGGAAGAATGTGGTCCCAGATGTCTGGCAAGTTCTTGATAAGATCCAAAACTTCTCCGAGAGAATTCGAAGTGGTGCTTGGGTTGGAGCCACGGGGAAAGAATTGAAAGATGTTGTAGCTATTGGTATAGGAGGCAGCTTCTTAGGTCCTTTATTTGTGCACACTGCCCTTCAAACGGAACCAGAGGCTATGGAATGTGCAAAAGGGCGTCAACTGCGTTTTCTTGCAAATGTCGACCCAATTGACATTGCCAGGAATATTACAGGCTTGAATCCTGAAACCACCCTAGTTGTGGTGGTCTCAAAGACGTTTACTACTGCTGAAACTATGCTGAACGCTAGGACTATGAGGGAATGGATCTCATCTGCTTTGGGGCCTCAGGCTGTTGCAAAGCATATGGTTGCTGTTAGCACTAATCTTACACTCGTAGAAAAATTTGGCATTGATCCTAATAATGCTTTTGCATTCTGGGACTGGGTGGGAGGCCGCTATAGTGTTTGCAGTGCTGTTGGAGTTTTGCCTCTTGCTCTGCAATATGGGTTCCCTATTGTTGAGAAATTTCTAAAGGGAGCTTCAAGTATTGATCAACATTTTTTTTCAGCACCTTTTGAGAAGAATATACCCGTGCTTTTAGGCTTGTTGAGCATTTGGAATGTCACATTCCTTGGATACCCTGCCAGAGCTATTTTACCTTATTCTCAAGCATTGGAAAAGCTTGCACCACATATTCAACAGGTTAGCATGGAGAGTAATGGAAAAGGGGTATCTATTGATGGTGTACCTCTGCCTTATGAGACTGGTGAAATTGATTTTGGGGAACCTGGGACAAATGGCCAACACAGCTTTTACCAATTAATTCACCAGGGTCGTGTTATTCCTTGTGATTTTATTGGTGTTGTGAAGAGTCAGCAACCTGTATACTTAAAAGATGAAGTGGTGAGTAACCATGATGAGCTCATGTCGAACTTCTTTGCACAGCCAGACGCCCTAGCTTATGGGAAGACCCAAGAAGAGTTGCAGAAGGAGAATGTTCCACAACATCTTGTTTCTCACAAGACATTTTCAGGCAACAGACCTTCGCTAAGCATACTCCTTCCATCTCTTAATGCTTATAATATTGGACAGTTGTTGGCAATCTATGAACACAGGGTTGCTGTGCAAGGGTTTATATGGGGTATCAACTCTTTTGATCAATGGGGTGTGGAGCTAGGAAAGTCATTAGCTACACAAGTGAGAAAGCAACTCAATGCATCCCGGAAGAAGGGAGAATCAATTGAAGGATTCAATTTCAGCACCAAAACAATGTTATCAAAATATTTAGAGGCGAGTTCCGATATTCCTGCTGATCCTCCTACTGCTCTACCCAAGATTTAACTGCTTAAAAGTTGATGCAAATATCAGAGCTTGAGTTTATGGTTCTGTTGAGTTGCATATTGGAGCATAAAGGAACTTTTGCTGTTTTCTGGGGTTTTTATTGCTATCCAAATTTTGGTTGTGTTTCCTGCAACAAACACTTGAAAATCAACGACGTATGATTATCTCAATCAATAAAACTTGATTGCCATTGCCTTTTGTGCCATATGAGGTGTTAGAATGAATTAATAACTCGAGTTTCAACAAAAATAATACAACCCTCCGCCCAGTAAAAGGATGCATTAGCTGTGTTTTGCATGGCTTTTTAGGAAAGAAATGAAATGTTATTTTTTATTATTTTTTTAAAAAAGCTAAACATTTGGTGTTTTTGAACTTTAAGAAAAACTATTATTTGCTTTGTCAATAGAATGATTGATGTACAAGTTTGAAGGTTAATTGAAAGAATTATTCTGAATGTGTTTGCCCAATCAGATTGTAGAGTGTTTACTTAGAAGCTGAAGTGGTGGAAATGGAAAAGAGTTTCTGCTCATTTCTCACTGTAACCAATGCATTCATAACATCACAACTTGAATACACTGGTAATAGATACGGGTGAGCAAAAAATCGGTTAATCGCCCGATAAACGATAACCCAATCGACCGATAACCGATTGTG
>comp85980_c0_seq2_(reversed) len=2387
AGGAATTAGCGGTGAGCCCGATCTCACTTACACTCCCGCAACCGGATACTGCTAGCTCAGGCTCACCGCTAATTCCTCAGAAGTCAGAAGCAATGAACAATCCGAATTCACTTCTCTCTCACTAATCAATTCCGTTCTGTTTCTCAATCAATCAAATGGCGCTTCACACTTCTCTCTCACTCCCTCTCTCTCTTCTCTCTCCTCCCAACGCCAAGCTCTCCGCCACCTCCGCCGCCGCTCTCTTCGCTCCACCACCTCGCGGTTTTAATCGCCGGGGACCGTTGCTCGCGGTGAGTTTTCAAAACGGCGCCGTCACGACCGCCGTCGGCGATGACTTGCCGCTGGACTACTCCGACTGGCTCCCCAATCGCTACTCCACTACCAGTGATCGCAGACGAGCTGGAGTGCTCCTCCATCCGACGTCGTTTCCTGGCCCCTACGGCATCGGAGACCTCGGCCCCCAGGCTTTCCGGTTCCTCGATTGGCTTCACGATGCCGGTTGCTCTCTTTGGCAGGTACTTCCTCTTGTCCCGCCTGGAAGGAGAGCCAATGAAGAAGGATCACCCTATTCAGGCCAGGATGCAAATTGTGGCAATACCCTTTTGATTTCTCTTGAAGAACTTGTGGATGATGGCTTGCTAATGAAAGAGGAGCTTCCAGAACCTCTAGTCATGGATCGTGTGGACTTCGCAACTGTTGCTGAAATAAAGGATCCTCTAATAGCCAAGGCTGCAGAGAGGCTTATTTCCAGTCAAGGGCAACTCAAGTATGAGCTTGAACAATTTCGTAAGGATAGAAGTATTTCAAGTTGGCTTGAGGATGCAGCTTGTTTTGCTGCTATAGACAGTACTTTTAATACATTTAGTTGGTATATTTGGCCAGAACCATTAAAAAATCGTCATCTTGCTGCACTAGAAGAAATTTATCAAACTAAAAAGGATTTTATCGATATATTCATTGCTCAACAGTTCTTGTTCCAAAGGCAGTGGCAGAAATTGCGTAATTATGCACAGAAGAAGGGAATAAGTATAATGGGAGACATGCCAATCTATGTTGGTTACCACAGTGCAGACGTTTGGGCAAATACAAAACAATTTTTGCTGAACAGGAAAGGCTTTCCCCTTCTGGTTAGTGGAGTTCCCCCGGATGCCTTCAGCGAAACTGGTCAGCTATGGGGCAGCCCTCTATATAATTGGAAAGCTATGGAAAAAGATGGATTCTCATGGTGGGTACGGCGCATAAGACGAGCTCAGGATCTTTTTGATGAATTCAGGATTGATCATTTCAGAGGATTTGCAGGCTTCTGGGCTGTCCCCTCTGAAGCAAAAATTGCAATGGTTGGCCGGTGGAAGGTGGGTCCTGGGAAGCCTTTATTTGATTCCATCTCCAGAGCTGTAGGAAAGATAAGTATTATAGCTGAAGACCTGGGAGTCATTACTGAGGATGTAGTTCAGCTTAGGAAGTCCATTGGGGCACCTGGAATGGCTGTCCTGCAATTTGGCTTTGGAAGTGATGCTGAAAACCCTCACTTGCCTCATAACCATGAGTGCAACCAAGTAGTATATACTGGGACTCATGATAATGACACGATCCAAGGCTGGTGGGATGGCCTGCCACAAGAAGAGAAATCCAATGTACTAAAGTATCTTCCAAGCATTGATGAGCGTGAAATTTCCTGGGGCCTAATCCAGGCTGCACTTTCTTCAGTGGCACAAACCACAATCATACCCATGCAAGATATCCTTGGCCTTGGAACTTCTGCTAGGATGAATATTCCTGCAACTCAGTTTGGGAATTGGAGTTGGAGAATACCTCATTCTATCAGCTTTGACAGCTTGGGCAACGAAGCAAAGAAGTTAAGAGATATGCTAGACACTTATGGGCGATTATAATGGCCAGTAATCACTTGAGATATCAGAAGTGAATAAGTAGCTTGGTCACAATTACTCAAGGCCGGGCATTTGGAACAACCACATGCTCGAGCTAGATGCAAATGGTCATACAGTCAAATAAAAGAGTTGCTGTGAAGGGCTTTGCTCTCACATTTTATGTTCAATAGTTCCTAAAATCGTGCGACAGCTGAGAAAGGTAAACAAAAGAGAAGCGAAAAGAATAAACAAACCTATTTCAATGGTATATATGGTAATATGGTTGTAATTGTTGGTGTGTTGGTATTAGTTTCAAGCTTGTAAAATAATGGCAGACTTTGGAGAATCGAAGATTCTGTTTATGTTTTCAAGTTTATGTATATCTGGTGTTGTTGATCGATTTCGATGGTTAGGGAATTGTTAGCGCAGCACTACGAATTCTTACACGCACTATTTTCAAAAATTATGTTATCACCATTACTAATACTATTTTAGTGACACCTTTCATCATCTAGATCG
>comp86708_c0_seq2_(reversed) len=5032
ATTGTTGACCACTTTGAGATGCAGTCTAGCGTGGGCTCCTGCAGCCCGGAGAACTCTAACAATTCGTTAGAGTTTATGTTTCCTCTATTTGATTACGAGGACTATGCACACTTTCTGACGGGTGACGACCCGTATGCTCCGGGCTACGCTCCAGACCCTCCGGCTCCAGTATATGCTCCAGACCTTATTTACGCCCCTGACCCAGTTGACGTCCTTGATCCGGTTCCTGATCTTGACCCCGTGTCTGCTACTGACTATGCTTTTGTTTCTGATTTACTGACGGACCCTGTCATGCCTTTGCTTCCTAGTAGCCCACTAACTTTCATTGATGCTGTTCAGGCGAGCTATGGTTTTTACCCTATTGAGATGATAGAGGAGAGTGACCCTCTAGAGTTTGTTGTGCGTTACCCTTATCCGTGAGACCCTAGTCCTCCGGAAGAGTGGGATGAGTGGATGATGATGATTGCCCCGTGCAACTTCCTGGACCATATCACCTGGTTTGCGGGTGAATGGCACCTTGTGTAACACCCCGGATCTACCTTACCGTACATCCGGAGAGTCACCGCCACACCTAGACTAAACCCAGCCAAGACTAGACGGAGTTCACCCTAGGTGCACAGGCTAAAAAAAAAAGAAACTGTTTCACACACTCTCAACTTGACATAATCTTTATATGTATATATGTATATTGCAGCGGAAAGAAGAGAAGGTAGCTAAGGTAACTACGAGTATATATACAAAGATTGACCCTTCAGGTCCGAAACATGAAAGTTCAAGTGGTTCATAACTTGCTAGCCAAACTAAGGCTACAAAAGGTATGCACACAAAAAGGAGTATACTTCGGAGAGGGATGAGCCGGAGGATCAGGAGAGTAGCCAGGAACGTAGGGGTCTTCGCCTATCAAGAACCCCGTGTAATCCTCATCACACTAGATAACATCTTCCGTAGGAAGCAAATCTTGGATCTTTCCCCAAATTCACCTTAAAACCCGAACCAATCGCGATCCAAGCTCGAAAATTGCTTCTCTCTCCCTCCCTCTCTCTCTCTCTCTGGTTTTCAGTGGCCTTATCGCATCATCTCCATTCCTCTGCTGTAAAACTGAAATTTACAATCAATATATACTAGATTATATATATATATACAGCCACATCCGAAGGAGGAGTAAGGTGGTGGTGGAAATGGCCGGAAATGATTGGATAAACAGTTACTTGGAGGCGATATTGGATGTCGGGCCGGGGATCGACGACGCGAAGTCATCGCTGCTACTGAGGGAGAGGGGCAGGTTCAGCCCCACCCGCTACTTCGTCGAGGAAGTCATCACCGGCTTCGATGAGACCGATCTCCACCGCTCTTGGGTCCGAGCACAAGCGACACGGAGCCCTCAAGAGCGGAATACAAGGTTGGAGAACATGTGCTGGCGGATTTGGAATTTGGCTCGCCAGAAAAAGCAGCTTGAGGGAGAGCAAGCTCAGAGGCTGGCTAAACGTCGTCAAGAACGTGAGAGGGGTCGCAGAGAGGCAGTAGCTGATATGTCAGAGGACCTATCAGAAGGTGAGAAAGGGGATGCAATCAGTGATATTTCAGCCCACGGTGAAAGCATTAAAGGCCGATTGCCTAGAATTAGTTCTGTTGAGACAATGGAATCTTGGGCCAATCAACAAAAGGGGAAGAAGTTGTATATTGTACTTATAAGCTTACATGGCTTAATACGGGGTGAGAATATGGAGCTTGGGCGTGACTCAGATACTGGTGGTCAGGTGAAGTATGTTGTAGAACTTGCAAGAGCTCTAGGTTCAATGCCCGGCGTATATAGGGTTGACCTGCTTACTAGACAAGTCTCGTCACCAGAAGTTGACTGGAGTTATGGTGAACCCACGGAAATGTTGACCCCGATAAATTCCGAAGGTTTGATGACTGAGATGGGAGAGAGCAGTGGTGCTTATATAATTCGTATACCATTTGGACCTAGAGATAAATATATTCCTAAAGAAGACCTGTGGCCTTACATCCCTGAATTTGTTGATGGTGCTCTTAACCACATTCTTCATGTTTCAAAAGTTCTAGGGGGTCAAATTGGTAGTGGGCGTGATGTGTGGCCTGTTGCTATACATGGTCATTATGCAGATGCTGGTGACTCTGCTGCTCTTCTATCAGGTGCTTTAAATGTACCAATGCTTTTCACTGGTCACTCACTTGGACGAGATAAGTTGGAACAACTGTTGAGACAAGGTCGATTGTCAAAGGATGAGATAAATTCAACCTATAAAATAATGCGTAGGATAGAGGCAGAGGAGTTATCTCTTGATGCTTCTGAAATTGTCATTACTAGCACAAGACAGGAGATAGATGAGCAGTGGCGTTTGTATGATGGGTTTGATCCGATACTAGAGCGTAAGCTTCGTGCTAGGATCAAACGTAATGTCAGCTGCTATGGCAGGTTCATGCCGCGCATGGTTGTAATTCCACCTGGGATGGAGTTTCATCATATTGTTCCGCATGAAGGTGATATGGATTTTGAAACAGAGGGATCTGAAGATGGAAAAGCCCCTGACCCACATATTTGGACAGAGATAATGCGCTTTTTTTCAAATCCAAGGAAGCCTATGATTCTTGCCCTTGCCAGGCCTGATCCTAAAAAGAATCTCACTACTTTAGTGAAGGCATTTGGTGAATGTCGTCCATTGAGGGAGCTTGCTAATTTGACTCTAATAATGGGTAACCGTGACAACATTGATGAAATGTCGAGCACCAATGCATCAGTTCTTCTTTCTATACTGAAGATGATAGATAAGTATGACCTGTATGGTCAAGTGGCTTATCCTAAACATCACAAGCAGTCTGAGGTTCCTGATATCTATCGCCTTGCTGCAAAGACAAAGGGTGTTTTCATCAATCCAGCTTTTATAGAGCCTTTTGGACTGACTTTGATTGAGGCTGCAGCCCATGGTCTCCCTATTGTTGCCACTAAAAATGGTGGGCCTGTTGATATACATAGGGTTCTTGACAATGGTCTCCTTGTTGATCCCCATGATCAGCATGCTATAGCTGATGCTCTTTTGAAACTGGTTGCAGACAAGCACCTGTGGGCTAAATGCAGGGCAAATGGATTGAAAAACATCCATCTTTTCTCATGGCCAGAGCATTGTAAAACTTATCTTTCTCGAATAGCAGGTTGCAAGCCAAGGCAGCCATGTTGGCTGAGAAATGCTGATGATGATGAAAACTCAGAGTCGGAGTCACCTAGTGATTCCTTGAGGGATATACAGGATATATCTTTGAATTTAAAATTTTCATTGGATGGTGATAAAAATGAGGATTCTGATAATTTGTTTGACCCTGATGATCGAAAGAATAAGTTAGAGAATGCTGTCTTGGCTTGGTCCAAGGGTGTGAAGGGCACTCACAAAACTTCAATTGATAAAATAGACCAGAGTTCTAGTGCTGGTAAGTTCCCAGCATTGAGGAGAAGGAAGCAGATATTTGTTATAGCAGTGGACTGTGATTCCAGTACAGGTCTATTTGAAAATGTGAGAAAGATATTTGCAGCTGTGGAGGCGGAAAGGATGGAAGGCTCCATAGGGTTCATATTGGCCACTTCATTCAATATATCAGAAGTGCGTTCTTTTCTGATTTCAGAGGGCATGAATCCTACTGATTTTGATGCCTTCATTTGCAATAGTGGTGGTGATCTTTATTATTCGTCTTCCCATTCTGAAGATAATCCTTTTGTAGTTGACTTGTACTACCATTCCCACATTGAATACCGCTGGGGTGGTGAAGGGTTGAGAAAGACTTTAGTGCGTTGGGCAGCTTCCATTTCTGATAAGAAGGGAGAAAAAGAAGAGCACATCGTTGTTGAAGATGAAAAGAATTCAGCTGACTACTGCTATACTTTTAAAGTTCAAAAGTCTGGAGGAGACCCCTCTGTTAAGGATCTTAGGAAGTTGATGAGAATCCAGGCTCTCCGTTGCCATGTCGTTTATTGTCAAAATGGCAGCAGGATCAATGTAATTCCAGTGTTGTCCTCTCGTTCCCAAGCACTCAGGTACTTGTATCTGCGGTGGGGTATGGACTTGTCAAAGTTGGTGGTCTTTGTAGGCGAAAGCGGGGACACTGACTATGAAGGATTGCTTGGAGGTCTAAGGAAAGCTGTAATACTGAAAGGAGTGTGCAGTGTTTCTAGCAGTCAACTTCTTTCGAATAGGAATTATCCACTTACAGACGTTGTCCCTTACAACAGCCCCAATGTTATACAGACAACCGAAGAATGCAGCAGCTCAGAGCTCCACGCTTCATTGGAGAAGCTAGGTGTTTTCAAAGGATAGAATCCACGGGATATTCTGTCCGGACCAGAGCTCGGTGCAGTGTGAGAGATGTTATGAACAAGACCCAAGTTATTAGTTATAGTCTTCTGGAGATGTTACTCAAGTAAGATTCAAAACTTTGTTGCTCTGATCTTCTCAAACGCACACCTTAATACTTGCTCTCATTTGATGCCTTCTTTGCAATGCCTCATGCCTGTACAGTTAAATTTGGTATCTATGTTGGAGGCATGATACAGTTTGATAATTCAGAAGAAAGTGAATTTCAACGTTTATCTTTATATTTATATATGGTGCCCCTGTGGTTCTTATAGTGTAAGGGGAATCAAGTGCAGTATTAAAAAATTTTGTAAACAAATTCTGATACTGGAAATGCATGCTGCATGAAGTTTCATGCCTTAATAATATTTTGGGTGTATCTATAAGGATATTCAATTGATTAGAGTGCACCTACTATTTTTTTGTCATTGTTTGCTTATTCTTATATGAGGAGTTGTATATTACGGAGTGTATAGTAAACTGTCAAAGGGAGAATTAGGTCCTTACAGTGGTTGTGATCTTATTTTTTAGGGAGAACTATCTTGATTCCACTTACTCGGAATGGGAGATTCTTCTTCTCTTTCAAATTCATTACTCAAAAAATATACTTTTAGAAGAATAATTTCAGTTGTGATCTTATTACTGCATTTTTAAAATTTTTTAGCTTTAAT
>comp87190_c0_seq4_(reversed) len=2262
CCTAGGAGAAGTGGCACCACAACTGTGCATTTGTATTCTCTCATGTCTCTCGCTCTCTCTCTTTTCCTTTTTGTCTCGCGATCCTTTACGTATAACCGTTCTCTCTATCTCTCTCGCGCTTTCTCTCTCTAAATCTCTCCCATGGAGGCTCTGTGGGCCTCGAGAATGCTTTGCTGCAGACCGTCTTTGTGCTTTCACCGGACCTCTCTGCAGAAATGTGGTGTGTTTGGGCAAGTGAGTCTTTCTTGTTTGTGGGCGAGGCAAGGAAGCATAAAAATCCGATCTTTGAAGGTTGGGAGGCTGTATAGTACTGCAAGGAATGGTTCTCAAGAAGATGGGTCCTCTGTAGCTGAAGATGACAGAAAAGAACAGGAGAAGGGTCTTTTGTTGGGAGCACAGAGGGATGGCTCCGGCTCTGTTGTTGGGTTTCACTTGATTCCTCAATCTGTAACAGGTGATGAAACAGTTTCAGAATCTAATGATGATGGTGGAGAAGATGAGGATGCAGATAGTGATAGTGAGGTGACTGAGGAACTGGAAAATGAGGTGGAAACCTTGGCAAGAACAGTGTGCAATGTTGTTTTTGTTACTTCTGAGGCAGCTCCATATTCTAAAACAGGGGGGTTGGGAGATGTTTGTGGCTCTTTGCCTATAGCACTAGCTAAGCGTGGACATCGCGTCATGGTTGTTTCCCCTAGATATTTGAATGGATCCCTTTCAGATGAAAAGTTTAAGAATGCAGTTGATCTTGATCTGAAAATCAAGATCTATTGGGCTGGTGGTGAGCAGGAAGTAGCATTCTTCCATGAGTACAGGGCTGGAGTTGACTGGGTTTTTATGGACCATCCTTCATTCCATCGACCTGGAACACCATATGGTGACATTTATGGTGCTTTTGGTGATAATCAGTTTCGGTTCACTTTGCTTTGTCAAGCAGCCTGTGAAGCTCCGTTAGTTCTTCCCTTGGGAGGGTTCACCTATGGGGAGAAATGCATGTTCATTGCTAATGATTGGCCTGCGGCTCTGGTTCCTATATTTTTGGCAGCCAAGTATCGCCCGCACAATGTTTATAAGGATGCTCGAAGCGTTATTCTGATACATAACCTTGCACATCAGGTGTCTTTTATACTTTTCCTTTTTTCTCATTTTATTTTAATGCAGAAATGAAGACATAGTTGCTTTTAACTGAAAGGCAATGGTGTTTGGAAGATAGATTCACATCACAATTCACAACAAACGGATAATCCATTTGCATCCGAATGTGCTGATTTAATACAATTCTTCATCTTCTTGTTCTTGCTCTGTAGAAACATTCTAAAAATGCTTTCTTTATTTTGCTTTTGCATAGGGAGTGGAGCCAGCAGGGACGTTCAAGAACTTGGGATTACCTCTCGAATGGTATCCGGCAGTGGAATATGTATTTCCAACGTGGGCAAGGACCCACGCACTTGACACTGGTGAAACCGTGAATGTTTTGAAAGGTGCAATCATCACTGCAGATCGCATAGTGACAGTTAGTCAGGGTTACGCTTGGGAAATAACAACTCCCGAAGGTGGATATGGACTACATGGACTATTGGGTAGTAGAAAGCCCGTTCTTAATGGAATAACAAATGGAATCGACGTCAATGAATGGGACCCATCAACCGATGAGCATATTGCTTCACCTTACTCCATTAATGATCTTTCTGGAAAGGTTCACTGTAAAACTGCTTTGCAAAAGGAATTAGGCCTTCCAATTCGACCGGATTGCCCATTGATTGGATTCATTGGGAGATTGGACTTCCAGAAAGGCATTGACATAATCCTCTCGGCAACTCCTGAACTAATGAATGATGATGTCCAATTTGTAATGCTTGGGTCCGGTGAGAAACAGTACGAGGACTGGATGAGATATATGGAGTCACAATATAAAGATAAGTTCCGAGGATGGGTTGGATTCAACGTGCCTATTTCACATAGGATAACAGCGGGCTGTGACATCCTTTTAATGCCTTCGAGATTTGAACCTTGTGGCTTAAACCAGTTGTACGCGATGAGATATGGCACCGTGCCCGTTGTTCATAGTACCGGGGGCCTACGAGATACGGTGGAATCTTTTGACCCGTATGCTGAGGATGGCAGCGGTGCAGGCACCGGGTATGTATCCGAAACCTTGAACACGACAATTCTATCAGACGATTGATTATATTTTATTAGGAAGAAACCAATACAATTGATTTACTTTCGGTAAGACATTTCCCTTTATTCTATTCATGATGC
>comp87301_c0_seq1 
CCGAAATATCCGTATCTCCAACTCCAAGCTTCAAAACTTATCTTAACACTCAAAAAATCAAAAATTTTAGATCGATCGTTGTGAATCACAATTTTTTTAGTTTAAACTATTTATTTTCATTTTTTTGAGTAATTATACAGATATTTCGGGGTGTTTTTTTTGGATAATATGGCAATGAGTTTACCGCACCAACTGACTGCAATTTCCGGAACACCGATAGCAGTGGAGGCGGGAACAGTCTCCGGGGAGGGACCGGCGAAGGCGTCGGTGGTAACATCGGCGTTCTGGAAGAATCCAGCGGGGAATCTCCGAGTTTCGGTGCAGAAATCGGGAGCAGAGGTGGACAGAGTGTCACCGTCGCCGCCGCTTAGTCCGGTGAGGGGAGGTTTGCGGCCGGATCTGACAGCGGCGTGCCAGGCGTTAATGGAGGCGCCGACGGTGGAGAGAGAGTATAAGGTTGGGGATTTGGGGCATGAGAAGGGGAAAGGGGTTCCAGTGTTCGTGATGATGCCGTTGGACTCAGTTAAGATGGACCACACGGTGAACCGGAGGAAGGCGATGAATGCTAGCTTACAGGCGCTGAAGAGCGCCGGAGTTGAGGGGGTGATGATGGACGTGTGGTGGGGCCTGGTGGAGAAGGACTCGCCCGGCGAGTACAATTGGGGCGGCTATGCTGAGTTACTGGAAATGGCTAAGAAGCATGGCCTCAAGGTTCAGGCCGTTATGTCCTTCCACCAGTGTGGCGGAAACGTCGGAGATTCTTGCACGATTCCTCTCCCGAGGTGGGTTACTGAGGAGATGGAGAAGGATCCGGACCTTGCATACACAGATCAATGGGGGAGGAGGAATTATGAGTATGTGTCACTTGGTTGTGATACCCTTCCAGTCCTAAAAGGAAGAACACCTGTCCAGTGTTATTCTGACTTCATGAGGGGTTTCAGAGACAGATTTGAGCACTTGCTGGGTGACACTATAGTGGAAATTCAAGTTGGCATGGGTCCAGCTGGAGAGCTCCGTTATCCTTCATATCCAGAGCAGAATGGAACATGGAAATTCCCTGGAATTGGGGCTTTTCAGTGCTTTGATAAGTACATGATTAGCAGCCTGAGGGCCACAGCAGAATCAATTGGAAAGCCAGAATGGGGGCATAGTGGCCCGACAGACGCTGGCCACTACAACAACTGGCCAGAAGACACAAACTTTTTCAGGAAAGAAGGCGGTTGGACCACTCCATACGGCGAATTCTTCCTCTCTTGGTACTCCCAGATGCTCCTGGACCACGGCGAGAGAATCCTGCAATCAGCCAACGCCATATTCGACAACACAGGCGTCAAAATCTCAGTAAAAATCGCCGGAATCCACTGGCACTACGGAACCCGATCCCACGCCCCAGAGCTCACCGCAGGCTACTACAACACCCGTTTCCGAGACGGCTATCTCCCCATCGCCCAAATGCTCGCCCGTCACGGCGCCATCTTCAACTTCACCTGCATCGAGATGCGCGATCACGAGCAGCCCCAGGACGCCCAGTGCGCCCCAGAGAAATTGGTCAGACAAGTAGCCTTAGCCACCCAAGAAGCCCAGGTCCCCCTCGCCGGCGAGAACGCACTCCCACGCTACGACGATTACGCGCACGAACAGATACTCAGAGCATCGGCGTTGAGCATCGACGAAAAATCGGGTGATCGAGAAATGTGCGCGTTTACCTACTTAAGAATGAACCCGGATTTGTTCCAGGCTGATAACTGGAGAAGATTTGTGGCGTTCGTGAAGAAAATGAAGGAAGGTAAAGATGTGCACAAGTGTTGGGAGGAAGTGGAAAGGGAAGCTGAGCATTTTGTGCACATAACTCAGCCATTGGTGCACGAAGCTGCCGCCGCCCTCATGCATTAAGAAGAGCTCCACGATGATCATCTCTATTGTTTTATTTCGATCTTCTGTATTTTAAAATGTATAATAGTGTAAGATACAAAGAGGGATGCATGATATGATTCCCTTTAAAATAATATTAATATTGCATGGAAAATTTTAAATCCTTAATTCATATTAGTATTATTATAAACATCTTTCTATCTCCTTCAAC
>comp87686_c0_seq4 len=1997
CTTCGAATTTATTATTATGGCTACTAAAACAAAGACGTATGAACCCACATCCTTTTATTATAATGCGAGAATAAACACAAGTGGTAATAAAAACTCGACTATTATAAATGGATCAAACAGGTAACATGTAGTAGCATCATCAATACAGAGTAGGCTTTTAACTCAGACAGCAACAAAGACAATCTCCTCAACTACTGAGGGGGCAATGGAATTGGAACTAAAGTATGCCAAAAAGAGAATAAAGAATATGAGCTACTAGAGGTCATAAAATATAGTATACGCTGCATATCTAAGCGACGGCAGGCATGTCCTTGAGCCAAGCATCCAACGGCTTACCAATCGAGTACACGATAAACCCAATCTCCCGCAGCTTCTCCATATTGGCAATGTTCCTACCGTCAAAAACAAATGCGGGTTTTTGCATGTTGTCGTATATCCTTTTGTAGTCGAGATTCTTGAATTCGTCCCACTCGGTAAGAATGCAGATGGCGTGGGCATCTTTGGTTGCCTCGTAGGCATCCCAGACTACAGAAACCTTTTTCACGGTTGTGGGGCTCATTGGCTGGAGGTGAAGGGGGTGATCCCAATCGAACTTCTTCATCGAGAGGTCCCTCTGGATCTGATCCTCGTTCACCTGAGGGTCGTAAATGCTTAGCAAGGCATTGTCGCCCATCAGCCCCTTGCAAACATCGATTGCAGGGGTCTCACGGGTATCGCCAGTATCCTTCTTGAAAGCGAAACCGAGGATGGCAACTTTCTTGTTTGCTACGGTGTTGAACATAGACGAAACGACACGGTTGACAAAGCGGCTTTTCTGATAATCGTTGATCTTGATTACTTGCTTCCAGTATTCAGCCACCTCAGGGAGGCCGTTGCATTCGCAAATGTAAACTAGGTTCAGAATGTCCTTTTGGAAGCAAGAACCGCCAAAGCCCACACTGGCGTTCAGGAACTTGGGACCAATTCTCGTGTCCTTGCCAACAGCATATGAAACCTCGGTAACGTCTGCTCCAGTGGCCTCACAGAGAGCTGACATAGCATTAACCGAAGATATTCTTTGTGCCAGGAAAGCATTGGCTGCCAGCTTTGATAGCTCGGCAGACCACAAATTGGTGGTTAAGATGCGGTCTTCAGGCACCCAGTGGGCATAGACATCCTTGAGTGCTTGAACTGCCTTATTGCCTTCTGGGGTCTCCCGACCCCCAATGAGCACCCTGTCAGGTTTAAAAAGGTCTTCGATTGCAGTTCCCTCTGCAAGAAATTCAGGGTTTGAGAGGATCTGGAAGTTAATTCCCTTGCTGTTGTGCATCAAAATTTTTTCAATCGCCTCAGCAGTTTTGACAGGGACAGTCGATTTCTCAACAACTATCTTATCAGATTTTGCAACATCAGCAATCATGCGAGCTGCACTCTCCCAATACGTCAAATCTGCAGCTTTGCCAGCTCCAAGACCTCGAGTCTTGGTAGGAGTATTGACAGAAACAAAGACTATATCAGCTTCACGGACATGTTTCTCCACATCAGTGCTGAAGAAGAGGTTCTTGCCTCGGCACTGCTTCACTACATCATCAAGACCTGGCTCATAGATAGGGAGCTGGTCACTGTTCCACGCATTGATCCGAGGCACAGAAATATCTACAACAGCCACTTCAATCTTGGGGCACTTAAGTGCTATCACGGCCATAGTGGGTCCTCCCACATACCCAGCACCAATACAGCAAATCTTCACCATTGTTACTCTGTTGGGTCAGTGCTCAGTGGTTCCGAAAATGGAAGAGCGAGGAAGAGAGAAGTATAGAAAATGAAGAAGATGTTAGGCAACACTAAATCGCAGGGACTCCCTCTCTCTCTACATGGAGAGCTACAAGGGCGGGCAGCTCCTTAAATAGTCGTTGTGGATCTAAGATCTGCTGGCCTCATTACCACTAATCCACCAAAAGGGAGCTTTGACACTTTGCTTGTAAAAATAAAAAAGAGAAATTTAGGATCAACTTATT
>comp87700_c0_seq2 len=815  
AAAGTTACCATTAGCCGGTCCATCAACGAGTTCTTCTTTGAAGTGCAGATACTCCGGGACAGTCAGCTCTTCCACAACTAAAGCATTAACATTGACACGAACATATTCCCAGACCCCCGGCCTCAAACGGATAGCAAGGGCAACCCATGGGGGCAATACTATTGCTTCCTGTGTCGATTTCAAGACTTCTTGAAAGGCATGATCCCCGAGTTTTTCCTTGTCATCCTTGCAGATTGCCTCAAACTCAGCCAAGAGCTGGTGAGGCTTCAGGATTCCTTTCCCATGGCTCTCGATCTTCGACATAAACAGCAAAATCTCCTTGCGGTGAGCAGTCAAAGTAGCATCAAGACGCTCACGGAGGCTATGAACACGAGTCAGAACACGCTCAGCCATGGCAGACGACGATGAGGTAGCAAGCAAGCTAGCAAAGCCTCCGAGGGGATTCAAGACTCAACTTTGAGGAAAAGAAGAAAATGGGACGAAGAAGAAGAGAAAGAATATGAGTAACACAGAGAAGAGAAGAGGAGAGGAAATGAAAGAGTTTAGCTAGTGATGATGGAAAAACAATAGGCCGGAGAGGCCATTTTATATGAACAAAAAGCCCCTTTTTTGCACTGAGCTGATCCGATTGGATTTGCTTTTTCTTTAACGCAATTTCAGGTAGCGGCTAATGATGGGCATCGTATAAATTGTGACAAACAAGCTAACGTATGGATGGTAATCATGGTTTTCTCGTATTCTAAAACTATGGCATTCCCATTCCACATTCTTGCTGCTCACACAACCCAAAAGTCCTTTCCTTTCTTATTCTTTCT
>comp87700_c1_seq4_(reversed) len=2394  
GCCTCTTACTTCCACCATCAAAGAAGCAAAACTCTTTCATTTTCTCATATCTCCCCCCCTCCGTTATTTCCGTTTCTTCTTTTCTTTTCTCCCTTTTCTTGGCATTGCCTATTTCTTCTTTTTGTTTCTAGTTCCGCCATTGCTCCTTTCTTCCTCTCACTCTGAGCTGAGGCTCTGCTTGATCATTGACTGCCATGGCTGAACGTGTTCTGACTCGTGTTCACAGCCTCCGGGAGCGCCTGGATGCCACGCTGACTGCCCACCGCAATGAGATTCTGCTGTTTATGTCGAAAATCGAAAGCCATGGGAAAGGAATCCTCAAGCCACACGAACTCCTCGCCGAGTTTGAAGCAATCTGCAAAGAGGACCAAGAGAAGCTGAACGATCACGCCTTTCAGCAAGTCTTGAAATCCACACAGGAAGCAATAGTTCTGCCACCATGGGTTGCGCTTGCTATCCGTCTGCGGCCCGGTGTTTGGGAATATGTGAGAGTGAATGTCCATGCTTTAGCTGTCGAGGAGCTTACTGTCCCCGAGTATCTGCAGTTCAAAGAAGAGCTGGTCGATGGACCTGCCAATGGTAACTTCGTTCTTGAATTGGATTTTGAGCCGTTTACTGCATCCTTTCCCAAGCCAACCCTTACCAAGTCGATTGGAAATGGAGTTGAGTTCCTCAACAGGCACCTATCAGCTAAGATGTTCCATGACAAAGAGAGCTTGACCCCGCTCCTTGATTTTCTACGAGTTCACCAATACAAGGGCAAGACGATGATGCTTAATGACAGAATTCAGAACTTGAACACTCTCCAAAGTGTCCTGAGGAAGGCGGAGGAGTATCTAACGACCCTCCAACCCGAAACCCCGTATGCTGATTTCGAACACAAGTTCCAAGAGATTGGATTAGAACGGGGTTGGGGTGACACCGCTGAGCATGTGCTGGAAATGATCTGCATGATGCTTGACCTCCTCGAGGCTCCTGATTCGTGTACTCTCGAGAAATTCCTCGGGAGAATTCCTATGGTTTTCAATGTTGTTATTCTTTCTCCCCATGGTTACTTTGCCCAGGAAAATGTTTTGGGTTATCCCGACACTGGTGGCCAGGTGGTTTATATTTTGGATCAAGTCCCCGCCTTGGAGCGTGAGATGCTTAAGCGTATCAAAGAACAAGGACTTGATGTCAAGCCACGGATCCTAATTATAACCAGGCTGCTGCCAGATGCAGTTGGAACCACTTGTGGTCAGCGGCTCGAGAAGGTCTATGGAGCAGAGCACTCGCACATTTTGCGTGTTCCCTTCAGGACTGATAAGGGCATGGTCCGGAAATGGATCTCCCGTTTTGAAGTCTGGCCATACATGGAGACTTTCATCGAGGATGTTGCAACAGAAATTACTGCTGAGCTGCAGGCCAAGCCAGATCTGATAATTGGAAACTACAGCGAGGGTAACCTTGCTGCCTCGTTACTGGCTCACAAGTTGGGCGTAACACAGTGCACCATTGCTCATGCGTTGGAGAAGACAAAGTATCCGGATTCAGACATTTACTGGAAGAAGTTTGACGAGAAATATCACTTCTCGTCGCAGTTCACAGCTGATCTTATTGCTATGAACCATACCGATTTCATCATCACCAGCACCTTCCAAGAAATAGCTGGAAGCAAGGACACTGTTGGACAGTATGAGAGCCATATGGCCTTCACAATGCCCGGGCTGTACAGAGTTGTTCATGGCATTGATGTGTTCGACCCCAAATTCAACATCGTGTCACCAGGGGCCGATATGAACCTATACTTCCCGTACTCGGAGAAAGAAAAGAGACTAAAATCATATCACCCCGAAATCGAGGACTTGCTATACAGTGATGTTGAGAACGAGGAGCATCTATGTGTGTTAAAAGATAGGAGTAAGCCCATCTTATTCACCATGGCGAGGTTGGACCGTGTGAAGAACTTAACAGGACTTGTTGAGTTCTACGCCAAGAGCCCGAAGCTTAGGGAGCTGGTGAATCTTGTCGTGGTCGGGGGCGACAGGAGGAAGGAATCCAAGGATATTGAAGAGCAAGCTGAGATGAAGAAGATGTACGAGCTCATAAAGACGTACAATTTGAATGGGCAGTTCAGGTGGATCTCGTCCCAGATGAACCGTGTGAGGAATGGTGAGCTGTACAGGTACATCTGTGACACGAAGGGAGCATTCGTGCAACCCGCTTTCTATGAGGCCTTCGGCTTGACTGTGGTCGAGGCCATGACCTGTGGTCTGCCCACTTTTGCCACTAACCATGGCGGTCCAGCTGAGATCATTGTTCACGGAAAGTCTGGCTTCCACATTGATCCATACCATGGCGAGCAGGCAGCTGAGCTCCTCGTCGACTTCTTTGAGAAGTGCAAGAAGGATCCGT
>comp87700_c2_seq1 len=567  
TTTGAGAAGTGCAAGAAGGATCCCTCTCACTGGGAAACCATCTCAGCAGGCGGCCTGAAACGTATCCAGGAGAAGTACACATGGCAAATCTACTCAGACAGGTTGTTGACACTGGCGGGCGTTTATGGCTTCTGGAAATACGTTTCCAAGCTAGACCGCCTCGAGATTCGTCGCTATCTTGAAATGTTTTATGCACTCAAGTACCGCAAGTTGGCGGAAGCCGTTCCATTGGCCGTCGAGTAAATGAAGGCGGGGTGGCGTTGGGGTGACCGAGTTATGACAATCCAGGCGGCTGTTTGGCCGGAATAAAAACCTTCATAGATTGTGACAATTGGAAGAGGATTCTGTTTTGGTCTTTGTTGGTCACCCTCTAGTTGTCATATTTGTTGAGAAGTAGAAGTGAGTGATTGTTGTTTGCTTTTTACTTTTAGTTGCCTTTACATTCTGCATCACAGTTCAGAGGGGAGAGGATTTGGAAATTCTGCCTGCGTCTCGGAATTTTGTAATAAAATTTTCAACCTTCTAATGTAATCCAAATATTTCCTTCTAGTCTGGAAATCCAATCTT
>comp87759_c1_seq1 len=3497
GAAAATCTGAAATTTATGCACGTTGCCTTCTTCTCACTAAAAGACATAATAAATCTATCACCTTTCTCCTCCACTTTTCTGATCTCTCTTACGGGCCGTCAATGCATTCATGCCCAATCTCTGCCTAATATACTAAAAATATCTACTCTTGATATTTCGCGGCCATTCTTGTATGTTTCCCTGGATCAAAACCAATCCTTTTCCAGAAAATCTTGAACCAAATTGCAATTGTAGCAAGAGGAATCTTAATTTGAGTTGAATTGATTTCTGGTGAAGATGGTGAACCTGGGGTTATTATCTGGGAAAAAACCTCTCAAGTCAGTGAAGGTGTGCTTCAGAATACCATATTATACTCAATGGGGGCAGCACCTTATTGTGTGTGGTTCGGAGGCGATGCTTGGTTCATGGAATGTGAAGAAGGGTCTTTTGTTGAAGCCTTCTCACCAGGGGGATGAGCTTATCTGGTCTGGAAGTGTGCCTGTTCCTCTTGGATTCAAAAGCGAGTACACTTATTACGTGGTCGATGATGAAAGGAATATTGTGAGATGGGAAGGTGGAAATAGGAGGAAACTAGTGCTGCCTGAAGGACTCGAGGAAGGTCTTTCAGTAGAGCTTCGTGACCTTTGGCAGACTGGTTCTGACGGTATTCCTTTTAGAAGTGCATTTAAAGATGTCATCTTTCGTAAAAGTGGGAGTTTAGACATTGAAAGACCTCATGTGCCCATCCAAACTAAGTTGGGCCAGGAAGATTCAATCATCATACAATTCAAAATATGCTGCCCAAACGTAAATGAAGGGACATCAATTTATGTGATTGGAAGCTCCTTGAATCTGGGGCAGTGGAAGGCTCAGGATGGAGTTAAGCTCAACTACGCCGGTGACTCATTTTGGCAAGCAGAATGTGTGATGACTAAGGATGACTTTCCTTTAAAATACAAATACTGCAAATATGACAAGTCTGGAGGATGTTCTTCGGAATATGGTGGGAACCGGGAGCTTACAATTGACTTCAAAACTAGTCAGCCAAAGTACTTGGTTCTTTCAGATGGCATGATGCGGGAAAGTCCTTGGCGTGGTGCTGGTGTTGCAATCCCCATGTTCTCTGTGAGATCAGAAGCTGATCTTGGCGTCGGGGAGTTTCTTGACCTCAAATTGCTCGTCGATTGGGCTGTCGAGTCTGGTTTTCATTTAGTTCAACTCTTACCAATTAACGACACATCAGTGAACGGGATGTGGTGGGATTCATATCCATATAGCTCACTTTCAGTATTTGCATTGCACCCATTGTACCTAAGAGTAGAAGCACTTTCAGCGAATATTCCAGAAGATATCAAGCAAGAGATAAAGCAAGCAAGACTTCAGCTGGACAAAAAGGCTGTAGATTACGATGCTACCATGGCTACAAAACTTTCAATTGCCAAGAAAATTTTCGTCCTAGAGAAGGAAAAGATATTAAATTCAAGTTCCTTCCAGCAATATTTTTCCGAAAATCAGAATTGGTTGAAACCCTATGCTGCATTTTGTTTTCTGCGTGACTTCTTTGAAACATCGGATCACAGCCAGTGGGGTCGCTTTTCTCAATTTTCAGAAGAAAAGCTCGAGAAACTTATCTCAAAGGACAGCTTGCACTATCAAATAATTTGCTTTCATTACTATATCCAATTCCATTTGCATACGCAATTATCGGAAGCTGCTGAATATGCAAGAAAGAAAGGAGTGGTACTCAAAGGCGACATCCCTATTGGTGTTGACCGAAATAGCGTGGATACCTGGGTCTATCCTAATTTGTTCCGTATGAATACTTCCACCGGGGCACCACCCGACTATTTTGATAAAAACGGGCAGAATTGGGGATTTCCAACTTACAACTGGGAAGAGATGTCCAAGGACAACTATGGATGGTGGCGGGCTCGTTTTACACAGATGGGGAATTACTTTACAGCTTACAGGATTGATCATATACTGGGTTTCTTTAGAATTTGGGAGCTTCCCGATCATGCCATGACGGGCCTCTGTGGGAAATTTCGGCCATCTATACCCATTAGTCAGGAAGAGCTCGAGTCTGAAGGAGTATGGGATTTCGACCGCTTAACCCGTCCATATATTCGATCGGAATTTTTACAGGAAAAATTTGGAGCTTCTTGGACTATTGTTGCTTCAAACTTTTTAAACGAATATAAAAAGAACTTTTACGAGTTCAAGGAGGATTGCAATACCGAGAAGAAAGTTGCATCCAAACTGAAGCTATTCTTGGAGAAAAGCGTGTTTGGAGAGAGTGAAGAGAAACTACGACGAAAACTTTTTGATCTTCTGCAGGACGTAGTCCTTATCAGAGATCCAGAAGATCGAAGAAAGTTTTACCCTCGTTTCAATCTAGAAGACACGTCTAGTTTCAAGGATTTAGACGAGCACAGTAAAAATGTGCTGAAAAGATTATATTATGATTATTACTTTCATCGGCAAGAGAGCCTTTGGCGTCAAAATGCACTTAAGACTCTACCGGTTCTTTTGAACTCGTCGGATATGTTGGCTTGCGGGGAAGATCTTGGCATGATTCCTGCTTGCGTTCATCCTGTCATGGAAGAGTTGGGCTTAATAGGCTTACGGATTCAGCGCATGCCAAGTGATCCCGGAGTGGAATTCGGTATTCCTTCTACATACCCCTATATGACGGTATGTGCTCCATCTTGCCACGACTGCTCCACTCTGCGCGCCTGGTGGGAAGAGGATGAGGAAAGAAGGCGTCGCTTTTTTTCAACAGTCGTGGGGTCCGATGAGTTGCCTCCTGATCAATGTACTCCTGAAATTGTCTACTTCGTCTTGCATCAGCATTTCGAGTCCCCATCGATGTGGTCAATCTTTCCTCTCCAGGATTTGCTAGCACTCAAAGAAGACTATACAATCCGCCCTGCAATGGAGGAGACGATAAACGACCCAACAAATCCAAAACACTACTGGCAATATCGTGTACACGTGACAATGGAGTCGTTGCTCAAAGATAAAGAGCTGACGGGCATCATCAAAAATCTCGTCCATGGGAGCGGGAGATCTTATCCGGGAAGGCTGCAGGATGTCGGTAGCGATAAAGGGGAAAGTGTTCCCTTGGCAGGGCAGAAAGAAAAAGCAGCAGTCTAATGAGGGTTGATATTTGCTTTCATTCCACTTCTAGATAGTAAATTATGCAGGACTGGCAAATTGCTACTTTTACATTATATGGTGGATTTCATTCTATTTATGTTGCTGTCATACACTGTAATCTGAATAATGATATACATTTCTTCTGCTGCAAATGTTCATAGTACGGAGTAATAATTAATAAAGTGCATCTTTTGCCACCTCCTGAATGCCAAATACATAGTTGATATGTCCGTGTGGATGTATATATAAGCAAATTATATCGTGGACTAAAGTTCACATTGTGGACCTTGGTCCAGATTGTATACATACAGTTAATATATTATGTACTTTTAGCAACTATCAAGGCATTGCCACCCTTA
>comp88605_c0_seq1 len=2163 
ACAATCCAACTATCAACTTAGACAGAAATATTGGAGCCCATAAAAAATAATCCGTCCATAAACGTGAGAGAACCTGTTGAGCATATATATAGTGTAGTCTAACTATTAGTGCAGTCCAACTATTAGTTTAAACTTTTAGTTAAACAAACCACATCGTTGTTCAATTTGGTAAGAGAATCAACCCGATCATGGGTTCGAATCCAGACATCATGATGGGCTTACTCATTACAATTACCTATAATGGTGATCAAGAAGCTTTTCATATGACTGTTCCATCTCTGATCGTTGCGTTCTTCAGCACGATGGTGATCCCGGACCTGATGTAGAATCCCTCGTCTGCTCTGTCAGCTTCGTCCACTCTATCCTTGTTTGCAATAACCACATCTTTTCCTATCCTGGCATTCTTGTCAATTATGCAGTTTCTGATTTTCGTGTTTGTGCCAATACCAATTGGGACCTTCCCGGTGGCTAGTAGAGAAGCGATCTCTGATTCTGTTTGGTAGTAGTCTGCGCCCATCACCATGGTATCCTCGAGCTCAACACCATAGTCTAATCGTGACCGAATGCCTACTATAGAGTGTTTAACGCTACACTCTCTTAAGAAGCAACCGTGTGAAATTATTGCATCCACTATCTTGCACTTGTCGACTTTAGTAGGAGGTAAGAATCGCGGTGAAGTGTAGAAAGGGGTCTTCGGGTCATTGAAATCAAACATAGGAGGCTGCTCGGTGAGGGCTAAGTTTGCATCAAAGAAAGACTTCACCGTTCCAATGTCCTCCCAGTAATCACTAAACAAATAAGCTTGGACATTGTGGTCCTTCACTGCAGCGGGGATGATCTCTGAGCCAAAATCATTGCACGAAGGGTACTGTGACCTTAGGAGATTTAGTAGAACCTCAGTTCTAAAAACGTAAACGCCCATGGATGCAATATAAGGATATTTCTTGGCCTCGTTCTCAGAAAGCCCTAGCAGAGAGGTGTCAACTTGCATTGTTTTCAGAGCAGGCCCTTTTGGTTTCTCAGCGAAGTGGACAATACGCCCGCTTTCATCAATTTTCATCAATCCATAGTCTGAAGCTCGGCTATCATCCATTGGTACACAAGAAACGGTAATATCAGCATTTGTGTCAATATGCCTCTGAACAAAGTCCATGTAGTCCATTCGGTAAAGATGGTCACCCGACAAGATTAATATATTGTCAATGTTCTTGTTCTTGGCGTCCTCGAATACCCATATAAATTGCCGTACAGCATCAGCAGTGCCTTGGAACCACATTTTCCCCGCTTCTCCTGGCGTTTGGGTGGCAGCTAGAACCTCAACAAAACCATCCCCAAAATTGACTCCATTTCCAATGCCATATGCGCGAGCAAGATGGCGATTAAGTGAGAAGGAATTAAACTGCGTTAGGATAAAAATTTTACGGATGCCACTGTTGATACAGTTGCTCATTGGTACATCAATTAGCCTGTAGCAACCACCTATAGGCACAGCTGGTTTAGCCCTGCTTCTTGTAAGTGGAAAGAGTCTAGTCCCAGCACCACCACCCAGAACAATAGAGGCAACATTTCTGGGGTCACCCTGTGAATGCTCTTCAAAATGCTGTGTCTCAAATGACAAATGTTGTTTGTTGACATCATGTGTGAGAATAGAACAGGCCACTCCAAGGTTAACCTTCTTAGGCATCCCCTCATGTCTCTCAGTTTTAATCCTACTACAACCTCTGATCTTCTCTCCCCAGAATCCACTATCCCCATAGCCAAAACCCTTGCTAACTGGTACTGGGTGGGCCCTCATAGAAGCACAGAGAGCATCCATAACTCTATACCTATACTATATAAAGCACAGTAAACCAGCTTCTTTGATGTCAGCAAATCTCTCTAGTTCTTTACACCTTAAAGGCTAAAACTATTGGTTCATTTACAAGAATGAGCAAAACAAACTTTTATAAGAAAAAACATAACTTCAAAAGGGAAAATGCATCGAAAACCAGGAAATTTTTTGAGAGAGCTAACAAATATCAAAACCCCAAGAAATTTTTGAGACCTAATGTGTGAAGGAAAGAACAAAGAAGTGCCCAAATCACAGAATCAATGGGGAAAAATCCAAGCTTTGTAAAAGACTAGTTTTTGGTCTACGGAGGTAGTGATGACAACTTTGACAAG
>comp88695_c0_seq1 len=2642
AATTATTTGTCTTCTCTGTAGCGCGACCTAACTCGGGGCAACGGCAACCTAGTTGTAGTTGAAGTGTTGTACTAACAACAAAATAATAAAAAATCATCAGAATTCAATGGCTTTTCCACTTCCGATGGCCTAAACCACAGACCTCGTACGCATCGCGGTTTCTTTCATCGTCAGATTAAACCCATTTGTGATCTCGAAGAATCACAGGAAGGAACAACGATCGAGCAGCCATGGCTGCTGCTTCCTCAGTCTCGGCTGCATTCAAGCCCGAAATCAAATCCATCCCCAAACTCCAGCCAATTCCCGTCGCCCAATCCCCATTCCAGAAGCCCTCGGTCCCTCTCTGCAATTCCAAGCTCCGATTCCGGGCGCAATCCGTGGCGCGTGAGGTTCCCGCCGGAGTATCAGCCGCGTCGGGGAACAACGACGTGATTCTGAAGTCGAAGGCGGCGGCGGAGGAGGGGATTCTGAAGGATCCGCGGCAGCTGTGGAAGAGGTACGTGGATTGGCTGTACCAGCACAAGGAGCTGGGGTTGTACTTGGACGTGAGTCGGGTCGGGTTCAGCGACGATTTCGTTGCTCAGATGGAGCCCCGGCTCCAGAAGGCGTTCAAAGATATGGAGGCGCTGGAGAAAGGCGCGATTTCTAATCCCGATGAGGGGCGTATGGTGGGGCACTATTGGCTCCGGAGCCCTCACCTCGCTCCCAACTCGTTCCTCCGCCTCCAAATCGAGAACACTCTAGAAGCCGTGTGTAAATTCGCCGACGACGTAGTCGGCGGTAAGATCAGGACTCCTTCCGGTGGCCGATTTACTCAAATTCTTTCTGTTGGAATTGGTGGTTCAGCACTTGGACCACAGTTCGTTGCTGAGGCTTTGGCACCTGACAACCCTCCTCTGAAGATAAGATTCATTGACAACACTGATCCAGCTGGCATTGATCATCAAATAGCACAACTTGGGCCAGAGCTGGCATCAACACTTGTTATAGTGATTTCAAAGAGTGGAGGCACCCCTGAAACTAGAAATGGTCTACTAGAAGTACAGAAGGCCTTCCGTGAGGCTGGCCTGGAATTCGCAAAACAGGGAGTTGCCATTACGCAAGAGAATTCGTTGCTTGACAACACTGCCAGAATTGAGGGTTGGGTTGCGAGATTTCCTATGTTTGATTGGGTGGGTGGAAGAACTTCTGAAATGTCTGCTGTTGGTTTGCTTCCGGCTGCGCTTCAGGGAATTAACATACGAGAGATGCTTGCTGGTGCTGCATTAATGGACGAAGCAAATAGGAGTACTGTGGTCCGCAATAACCCTGCAGCACTTCTTGCTCTATGTTGGTATTGGGCTACCGATGGAATAGGATCCAAGGATATGGTTGTTCTTCCTTACAAGGATAGCCTATTACTGTTCAGTAGGTATTTACAGCAGCTGGTTATGGAGTCGCTTGGCAAAGAATTTGATCTGGATGGTAATCGGGTGAATCAAGGGATCACAGTCTATGGAAACAAAGGAAGCACAGATCAGCATGCTTACATCCAACAACTGAGAGAGGGCGTGCACAATTTCTTTGTGACATTTATCGAAGTACTGCGTGATAGGCCCCCGGGTCATGATTGGGAACTTGAACCTGGTGTCACTTGTGGTGACTATCTTTTCGGAATGTTACAGGGAACGAGGTCAGCTCTGTATGCCAATGACCGAGAGTCTATCACGGTAACTGTACAAGAAGTGACACCTAGATCTGTCGGAGCCCTAGTAGCACTCTATGAGCGAGCTGTTGGGATTTATGCTTCACTTGTCAATATTAACGCTTACCATCAACCGGGTGTAGAAGCAGGTAAAAAAGCCGCAGGAGAAGTTCTAGCCCTACAAAAGCGTGTTCTTGCAGTACTTAATGAAGCCAGCTGCAAAGAGCCAGTTGAACCATTAACGTTGGAAGAAATAGCTGACAGATGTCACGCCCTCGAAGATATCGAAATGATCTACAAGATAATCGCGCACATGGCAGCCAACGACAGAGCTCTGATTGCTGAAGGTAACTGTGGTTCACCTCGAAGCATCAAAGTTTTTCTGGGCGAGTGCAATGTCGATGAGTTGTATGCCTAGTTCCACTAGTAAACACTTCATAATCTTGTGCCTGAAATAAAAAGAAAAAAATCGATTCTTTAGAGCCCCCCATTCCTCTATTCCAGAGTCGTCGAATGCTATGCTATATCCCTGTCAATCAATTTTCAATGAGCAACACATACTCTTTCTTTCTGTCTTTTTTGGTTTGATTTCGTCGCCCCCACTCCCTCTGTTTTGGAAGAGCATAAAGAGAATCTCGTCCCCGAGATTGTTCATTGGCATCACCTGTTATTGTCAGGCCAGCAGGAATTTGATGTTTGTGAATCATTGATAAATATCTGGTTTGTTACTTTCCAGGCTTTGTTTTGTATGCTTCTTTGTGTTAACTGTTGCTTTCTTGGTCCTTCTCCCATTGCCATGGCAATATGGCAATGGGCCAGTCTAATTCATGGTTCTTATTGTGGGATGGAGACCTGGGAATCAGTATGAATTGATTGATTGGTATGCTTTCAGTTCAAACCCATCTCGCATATAGAGTAAGTTTTTTTTGAGACCTTGTAATACTTTTTAGTTAAAATA
>comp88968_c0_seq1_(reversed) len=5206
TTTTTTTAATCACAAAAAAATTGGATTTAAAAATAATTAAAATTTACTAAAGAAAATCAGCAAAGAAGAAAGAATTGATTTGACCAGTAAATAGTAAATAGAATAGGTAAAATGGGATAGAGGAAGTATCTGGAAGCATGCTTTCCTTCAAGCATATCAGTGGCGTTGCCTTGCACCTCTCATGATGAACACTGGGAAGGCTAAGAGTGCAGAGGCATTTGTTTTCCAATATCTGCAAATCAAGTTCCTTCAACCTGTAAAGATTAGACACATTGTTCTTCTCCCACTTTCAAATATATCTATATTATATACAAAAAGAAAGAAACAGAAACACAGAAAGCTGGTGTGATTGACTTGTTAAAATTGGTATTAGATTCCTGCAGAAAGATGCTGATTAATCAATCTTATTTGCACCTCTGCTTTTTTAAATATGCTTGCATTTTCATTTGCAGGCACGCACTCTCGTGTGGAAAACAAAATAATGCAAAAAATTGTGCTTTCACAGTCAAAAGCACTTTTTTTCTTGAATTACTTAATAGGGAAAATGGACCATGCTGGCATGAAACTCATGGATCACATTCTGAGGTCATAAGCTGATGACATATAGAATATGAATATGCAATGAGAACAATAATTTAAAATTGTGGGATAGCATAAAATGTTGCAAATGTGATTTCCTAGAATTACATCATATTCGAGCTGCTTCCTGGGCATTTAGTATATATGCCGGAGCATTTGTGCATTTTAATGCAGCTTCACAGGTTTCAGAAACTAGAAACAAGAAGGGAGCTGCATACCTGCACCGGTTAAAGAGTTTGATCGGGTTGCTAGGATGAGCTGCCTTCAAAAATGGAAGCCAATTGCTGTGATGGTTGGCGTTAACTTTGCTATGGCTGTTGTGAACATTCTTTTCAAGAAGGCTCTCAATGGCGGAATGAATCAGCAGGTTATTACCACATACAGGCTGTCAACAGCTGCAATTTTTTTGGCCCCCGTTGCATGTTGCAGGGAAAGGAAAAGCAATAAAAAGTTGACAGCCCTCACCTTCTGCACTCTATTTTTCAGTGCGCTGACAGGAGGGACTCTCACTCAATATCTCATCCTAATCGGGCTTAAGTATACATCATCTACGTTCTCTTGTGCTTTCATCAACATTGTACCCATAAACACATTCATTATGGCACTCATACTTAGAAAGGAGAAAATTAACATGAACAGCAAGAGTGGGAAAGCCAAAGTATTGGGGACAATAATTTGTCTTGGTGGGGCTTTGGTGTTAACGCTCTACAAAGGAACTCCATTGACAAAAACCACTTCGAAAGATGTTGAGGCAGAGCATGATGTAAAGAATTGGGTTATCGGGTCATTGTTTCTATATGCAGGAAGCTTGGCATGGTCTTCGTGGTATCACATACAGGATAGGGTCGGGAGAGAGTATCCCTATCAGTATTCTAGCACAACTATTATGTCCTTTCTAGCTGCTATTCAATCTGCTATCCTATGTTTTATCATTGAGAGAAGAACATCTATATGGAAACTGAAAGGAGCATTAGAGATCTCGACCATTTTATATACTGGCATAGTGGGATCAGGTATATGCTTTGTTATTATGTCATGGTGTGTAAAGCAGAAGGGTCCCGTATTCACCTCAGCGTTTAGTCCCTTCATTCAGATTTTTGCCGCTATCTTGGATGTATTCTTACTTCATGAACAAATTCACCTGGGAAGCATTTTAGGATCCATTCTGGTTGTTATTGGCCTATATATTCTTCTGTGGGGCAAATGCAAGGAAACAGAAGTTTGCAAAAATGTACCAACAGCAGAAAAGGATGGCACTATATTACCCGTTAGCATCAGTCCCCCTGGCCCACTTCGTACCTAAATGTAATCAGATTTAGCAGAAGAAAAAAAAAATAGTAATCAGTACAGAGAGTAATGATGAAAAGTTTCTCAACTGTAACAGTGCCACTGTGAACGGTGTTCTTGATCTGTTTTTCAAATTTCCATCCCGTTAGAAGAATAAAATCTCTTTAGATTTTTTTTTTTCCTTTGTTTCAGAACAATTATTTCTCCCAGTGGAAATACTATTAGCTAGATAGAAAGCATATTGGGAATTATAATCTAAACTGCTCATGACCATCTTCTCTCGACTAAGTTCAGAAATCAAGGTGCAATCGGGAGCTTAATAAGAACTGCAAGGGAATATTCTATGATTGAACTGCAAAGCTTTTTATTAAAGGAGGAATAACACTTACATGAGTTTAACAAGCAATTTACACTTTAAGTAGTTCTGCAGCGGCTTTCATACCTTAATTAAGCGCTAGTATTGTAGAGGAATGAAATTTTTTCATACAAGAGCATATGGATGAGTTTCAGCCATTTGTGTGTTTCGCTTCCAAGAGCATACAGCTGTGAGACTTCATCTCATATGTAGCTGATCCATCCTCAATAGGAGTTCCCTTCTCGCTAAAAAACCCTGGAAAAGGAAGGGCTGTATCAACCAGGCGATACCACGCCATGCCTGCCGGCAGTGGGGGAAGGACAACGCTCTCTGAATGGTCAGCACTATTGAAGGCAGCAAAAAGGTGTCCGGGTAGATCAGAGGCAGTGCTTGATTCAATTTCGCCAGTGTCTGCTTTTAAAGTCATTGCCAGAAATTTGTTAGATGGGTCAACCCATCTAGGCGGAGATTGGTCACTTCCATGCCATTCGATGTTTTCTTCATCCAAGAAATCTCCCTTCTGAAGAAGGTCACTTCTTCTCGTTCTTAGCTTGCTCAAGAATGAAATAAACTGTGTTGTCTGAACACCAAAACCAGTTCTTAAAGCATTCCAGTCAAAAGGCTTCCGAGCCTCATATGCAGGGGAGCCCCCTGAAGACCGACCGCACTCATCTCCCATATTAAGAACCGGAACACCAAGAGAAATGAACAATATGAAGAGAAAATTACGGATCTGTTTAAGTCGTCTTTCTAGGACAGCATTTTTGTTTGTAGGACCTTCCTCCCCACAGTTCCAGCTTAATTCTGAAGCCACTTCACGGCTACTAAAGCTGACTAAATCTACAAGGGGAAGTCCAAAGTTTCTGGCAATATAATTTAAAGAGAACGCAGGGCCTCGCCCACCAGAGAAAACATCACCACTTCCACAAAGACGTGTTGCTAGCTTGCTGAGAGAACCATTACCCCTCAAAAAGTTCCTAACATCATCACAGAATTTTGAATTTATCTCTGCCCATCTCTTCCAATGAGGGAATATAATTTCCTTTGACGTGTTCTCAACAGGATCCCAAAAATCTGCAATCAACTTCACCTTCGAAAGTAAAGGATCAAAAGCAATCGCCTCAATTAAAGGAGGGTGAGTCAGGAACTCGCCATGGAATCCTCTTGTCAAGAAAGAAGCATTAACAAAACAAAAACCATCAATATGATATTCCACCACCCAATGACGGAGGCTGTCCAAAATCATTTGTTGAACCGGAGGGTAATTGCAATTTAATGAATTTCCAGATTTCATGCCCATATCATCTTCAAGATAATAATAGGAAGACTTATCAATATGCAACAATGATGCACCCTCTGCTGTGTGGGTGAAAACAACCTGTAGAAAAACCTCTATCCCATTGGCGTGGACTTCCTTGACCATCTGTTTCATAGAATTAATAATGGAAGAAGGATCACCAGGAGGCCCACATAAGTGCCCAGGTGAAAAAAAATGAACAGGAAAATATGGTCCTTTCTGTTCATCAAAAGGGAAGATGGGCTCTAATAAGATTGCATTGACACCAAGATCCTTGAAATGCTGCAATTTTTCAGTAATACCAGAGAAGGTTCCTGCAACCTGAGCAGGTAACTTGCTGGACTTGCCCTTTGTGAAATTACTAACATTCAAATGATAAACTATTAGTTTCTCCATTGGAATGTTAGGTCGGATATCATTGCTCCAATCAAATGCAGGTTCCTTGCATAGTTGTCCAAGAAATCTTGGAACTAAGTTAAATCCTTCCCTGGGAGGAATATAATCCACAAGGATCTTTGCATATGGATCTAACAGAGCATGTTCTGTCTTCTCAGCAGTGGCCCCCTTGCAGCGGTAACCATAGCCCACAAACGGCAAAGAGCCATCTATTGAGGCATGCCAAACATCACCCGATCGATTCACATAAGGATCCAGATCAAGTTCTATAACAGGTTTTTCTTTTCTCATGTCATCATACAAACACAAGACAACACTTTCGGAACTGCGTGAGAGAACTGCAAAATTAACAGAACCATCTGAGAGAAAAGATAGGCCCAGTGGAGCAGGATGTCCAGAACTAAACCCAATTGGTACGACAAAATTTGTCTTCCTGTGGCTTTTGATTTCTGAGTTATTAACTTCAGAAGCCAATTCAGACTTCAGAAAGAAAGAGAGGTAGAAGGGAGCTAAGCTTAGTTCAAAATCCAACTCAACAAGCTTGCCAGAAGATTTAGATTGAAATACTGTTTCAACAGTACTCTGCTTATTGCTTGTCCCAACGCTTTGTGAATCCAAAGACATAAGAGATTGGGCATCAGACCTAAATAACCCCCAAATCATAACCAGCTCACCGACTCTGCCATCAAGCTCTGATGGTAAAACTTGAATTTGTACTCCGTACTTACTATTCCTCTTATCAACAGACACCTTCACTAGGCCAGTGGTCTCGGTTCTGAAGAGATATTTTGACACTTGTCCAGCAGTTTGTATAACAGAAGTATCTGCGGCTGTTGCTGCCACCACCATTAGACCATAAGGTTTACTAGAAATCTTTTGAGTAAAATTTCCGCCATTCCAGTAGAACGGTTTCTGTACTGCATCCACATTCCTTAGACAGCATACTACTCTTTCACTATGGCAACCGCGAGCACAAGCAACTGACTTGGATGACTCAGCAGTTCCACGGCCAAGGTAGCATGATTGTAGCACAGATGATAGTGGTAACATTGCCATTTGAATACTTAAGGAGATATCAGGACCAAGCCAAACATAGAGTTTGGTCAGTCATCCGAATCTCGCCCATTAACTGAACCAAACATCAAGAATCCGCATTGAACTTGAGACTGCGCCATTAAGAATCCTGGGGTGAGCTGCTTAAAATGAGAATGATAAATAATGAAATCAAATGGCTCCAAAGTCCGAAATAGAAGAAGTGACAGGGAGAAGTGAAGAGTGGAATGATCACGGAC
>comp89307_c0_seq2 len=3088
GCAGGAGAAATTGAAAACAGTGGTATTGATGATGGTAAAGAGGAGGAAGATTATTCTTTAAAGTTGAAGCTAGAGATGGAAGAAAATTTACGTAGACAGGCTATAGAAAGGCTTGCTGAGGAAAACTTCTTGCAAGGGAACAAATTATTCTGTTATCCTGAGGAGGTAAAACCCGATGAAGATGTAGAAATATTTCTTAACAGAAGTCTCTCCACTTTGTTGAATGAGCCTGATGTATTGATCATGGGAGGATTTAATGACTGGCGTTGGAGATCTTTTACCATGAACCTTAGCAAGACTAATTTAAATGGGGATTGGTGGTCTTGCAGGCTTCATGTTCCCAAGGAAGCATACAAGATTGATTTTGTGTTTTTCAATGGAAAAGATGTCTATGATAACAATAATATGAACGACTTCTCTATAACTGTAAAAGATGGTATGGATGCTTTGGACTTTGAAAATTTCTTGCTTGAGGAGAAACAGAGGGAGCTGGAAAGAATTGCTAAGGAACAAGCTCAAAGAGAAAGAGAAGCAGAAGAAAAGAGAAGAATAGAAGCAGAGAAAGCTGCAAGTGAAGCCGATAGAGCACAGGCAAGAGAAGAGGTTGCAAAGACACGGAAAATTTTGCAAGCAGCAATTGATAAGGCTTCAAAGTCTGTTGCTGACAACTGGTATATAGAGCCCAAAGAATTCAAAAGTGAGGACAAGATTAGATTGTACTATAACAATAGTTCAGGTCCACTTTCCCGTGCTATGGAAATATGGATTCATGGAGGACATAATAATTGGAGGCATGGTTTGTCTATCATTGCAAAGCTTTCCAAATCCAAGAACAAGGATGGTGGCTGGTGGTATGCTGACGTTGTTGTTCCTGATCGAGCACTCATCTTGGATTGGGTCTTTGCTGATGGGCCACCTGGGAAGGCAATTGTTTATGATAACAATCTTCGGCAGGACTTTCATGCCGTTGTCCCAGAAAATATTCCAGAAGACTTGTTTTGGGTTGAGGAAGAACATCAAATATATAAGAGACTTCAGCATGAGAGAAGGTTAAGAGAAGAGGCAATGCGTGCTAAGGCTGAAAGAACAGCACGTATTAAGGCTGAGACAAAGGAAAGGACTATGAAATCATTTTTGTTGTCTCAGAAACACATAGTATATACTGAGCCTCTTGATGTCCAAGCTGGAAGTACAGTCACAGTTTACTATAATCCTGCTAATACAGTCCTAAATGGGAAACCTGAAATCTGGTTCAGATGCTCATTTAATCGTTGGACTCACCGCTTGGGCCCACTGCCACCTCAAAAAATGTTGCCTGCTGAAAACAGTTCACATGTTAAGGCAACTGTCAAGGTTCCATTGGATGCATATGTGATGGACTTTGTATTCTCCGAGAAAGAAAATGGAGGAATTTTTGACAACAAGAATAACATGGACTATCACATACCCGTGTCTGGTGCAATTGCTAAAGAGCCTCCAATGCACATTGTGCATATTGCGGTTGAAATGGCTCCCATTGCAAAGGTGGGAGGCCTTGGTGATGTTGTCACTAGTCTTTCCCGTGCTATTCAGGATTTAAACCACATTGTGGACATCATCCTTCCCAAGTACGACTGTTTGAACTTAACTAATGTTAAGGACTTACAGTTTCACAAAAGCTACTCTTGGGGTGGAACTGAAGTAAAAGTTTGGTTTGGGAAAGTTGAAGGCCTCTCGGTGTACTTTTTGGAGCCGCAAAATGGGTTCTTTTGGAAAGGATGCATATATGGCTCTAATGACACCGAGAGATTTGGCTTCTTTTGTCATGCTGCTCTGGAGTTTCTACAGCAGGGTGGATTCCATCCAGATATTATTCATTGCCATGATTGGTCTAGCGCTCCAGTTGCGTGGTTGTTTAAGGAACAATACAGGCATTATGGTCTTAGCAAAGCTCGTGCTGTTTTCACAATTCACAACCTTGAATTCGGTGCACAGTTCATCGCGAAAGCAATGCAATATTCGGACAAAGCTACAACTGTATCACCCAATTATTCAAAGGAAGTATCTGGAAACCCCGTCATTGCCCCTCATCTTTACAAGTTTCATGGTATACTTAATGGGATTGACCCCGACATCTGGGATCCGTACAATGATAAGTTCATCCCGATTTCGTATACCTCAGAGAATGTGGTCGAAGGCAAACGGGCCGCAAAGGAAGCTTTACAGCAGAGACTTGGGCTGAAAAAGGATGATCGTCCTTTGGTAGGAATTATTACTCGTCTAACGCACCAGAAAGGAATCCACCTCATTAAACACGCCCTATCTCGCACGTTAGAACGTGATGGACAGGTTGTCTTGCTAGGTTCGGCCCCCGACCCTCGCATTCAAAACGAGTTTGTTGATTTGGCAAACCATATGCATTCCGCATTTCATGGCCGGGCACGTCTCTGTCTAACATACGATGAGCCTCTTTCTCACCTGATATATGCCGGTGCAGATTTCATTCTAGTCCCGTCAATATTTGAGCCATGCGGACTAACTCAGCTCGTAGCAATGCGATATGGTTCAATACCTGTTGTTCGTAAAACTGGAGGACTTTACGATACTGTATTTGATGTTGACCACGACAAAGAGAGAGCTCGAGCTAGCGGTATTGAACCAAATGGATTCAGCTTTGATGGAGCAGATGCTGCCGGAGTTGATTATGCACTCAATAGAGCAATCACTGCTTGGTATGATACTCGGGATTGGTTCAATTCACTATGCAAGAAGGTTATGGAGCAGGATTGGTCTTGGAATCGCCCGGCTCTTGATTACTTGGAGCTTTACCATGCAGCTCGGAAATGAAAGCGAGGGGGGGTTCAAGGATGCTCCGGGCCATAGCAAATGAAAGCGAAGGGCTCAAGGATGTCCCGGGTCGTAGAAAATGGCGTAGAAACCTCGTTCGTTCTGCAACCGTGTACAGGACCACTCTGCTAATTCAGAAGCAGAATGATGTCTCTATATAATGCTATATAGCCTTTCACATTTCTGCCCCCTCCAGAATAATAGGGTACAGCCAAAGAGTCTTGCACAATTTTGCCCATCTTTTTTTTTTTTTTTTTTTTTT
>comp89734_c1_seq4 len=4783
TCAACTAATTCATAATGTTCATGTACAAAAATTATACTCTACTGACTCAGTTATCTCTTTCATAACCATGTCACGTCATTTTACTCTTTAACAAATGAGGATATTACTGCTGTAGCACCACTAGTGCTGATTAACAAATAATATATGCATGGAAATTTTGTATGCACGCTTTCCACGAAATGAAGACACGGCAAAACTATATATACACAAATTTGATAAGATGACGGAAAATGTAAAGACGCCTTTAGCAAAGCATCACTGTGGTTGAAAAACTCTGCTGGACAGCACAATTACGTCCCCGTGGAAGAAAAATGTCGGAAGAATCAGGTGTTTTTCTCTAGTACTGAGAGTGCTGGTGTCAAGTAGTTGTTAGCTTTATCGGGTAAATGTGCAACCAGCTCGTAAAGCTCCTTCCCGGATTCAGACACGTATTCGTAGCATACATCGAAACTTTTATTCCGGGCTGTTGAGTCGTGCAATGCCTTCACACAGATATCAGCAACGTCTGCACAGCTGATTCCCTGAGATATTCTGTTTCCTTGGTCAAATACGAGGGCACGTTGGCCACCGGGTTCTTCCATCAAGGGACCAGGGCGAATTATTGTATATCCGAGGCCTGACTTTCTCAATGAGTCTTCTCCAGCCCTCTTGGCTTTCAACACTTGCTCCCTTCGAGAAGGTTCTATCCCCAACCCTGTACAAGATACTAAGACAAAGTCTGTTTCTTGGCCAGTAGGCAATGCTTTAATATATTCCAAAATTAGTTTAAAGCTTCTCAGGTCTTGCTGCACCCCATCAGGTCCTTCTATTGATCTCTGTCTTCTTGGCTCAAAGCGAATAGTCAATGTATGTACAAGGAATGGATCCAATGGTGGATCATCCGGGTTCACAGGCCGGAAGGAAGAAAATGGCACTCTTACCCTACAAAATCCAGCTTTCGTGCTGATTCTCGCAAAATACATTTTGCTTTGGGTTGTATCCACTGAAGGACCAGCTTCAAGAATTACAATGTACGACCGCCCATTCCCGCCAACAGAGAAAACTAGGCCCTCATACCTGTCAAGTGTGTACCCCAAAGGAAGTGAAAGCTTTTTCGACAATTCAACATATCCTCCTCGTGTGAAGACATATCCTGAAAAAACAGCCTCTCCAGTTTCAGTAAACTCAAATTTTGCATCCATCCCTCCATCATACTTGGTAGCAATTACGTCTTGGAAATATGTCCCCTGACGAACTTCCCACTCATTCAATGAATCTTCAGACTTGAATTTTGCAATTAAAAGCTTGCTTTTGCTACTCTTCCCTGCCCGCATCTGTGCAAGCTTATTATTATAGTCCTGAAGAGCTTTGGTAAGGTTGTAAACCCCCTGATAATCAACTCTGTTGAGATCCACAGTGACAGTGGAACGAGCCGTGGCACAATATATGATTTTGTTGCAGCCTTGTACGGCATCGGCGAGAGTGGAAGGTTCGCCCACATCCCCAATCACAAGCTCGACGGACGTCGGGAGCATTTCGGCCACTTCCTGATCGGCACTCCTTACCAGAGCCTTGACTGTGTAACCCCTAAGCATGAGCTTCCGGACAACGATGCGGCCGACGCGGCTGGTAGCCCCGACGACGAGAACGGTGGTGTTCTGCGCCCCAGGGATGGCGAATTCGCACATTGGCCCCCCCTCGCGGATAAGAAGGCTCGCCTCATCGTCGGTGCGATTGGTCCTGGAAATCTGCCCTAATCCAGAGAATTTCCGCCACACTTCGTCGAAAATTTGACGCGAACGTCGCCCCAACCCTACTGGATTCACTTCATCGAGCCTCTTTATGACGGACACCGAAGACGACGATTGATCCTCGCCGTTGATCGAGCTAGTAATTTCGCCGGCGTCATTCTCCTTGTTCTCCTCCTCCTCCTCGCCGTCGTCATTCTGAAGCTCCGTCTTCTTCTTCCTCCTCCTCCTACTTTGAGTAATTTCAATCGTCCCTTCTTCACACCATCTAACACATCTTCACTCATGGGTGTGAAGTGGAGTAGAAAGGCTTCATCAGAAAATTCTGGCTGGAGGTTTCTCAGTAAGGCAGGGGATCGTCGCAGGCGTAAGAAGCTTAACGTATTTGCTCGTCGAGCTGAAGAACAGCGTCTGATCGAGGAAGAATCCCCTCAAATGCTGGAAACTATACCATCAATTAGAGTTTCCCCGGGCCTGGCTCATCCATTAGGAGCATCAGAAGTTGAAACTGGGATCAATTTTGCAATTTTTTCTCAGCATGCTTCTGCTGTTACTCTCCGCTTAATCCTTCCTGAGAGTGTTGATGCTGGGACCATTGAATTGGCATTGGATCCAAGGATTAACCGAACTGGGGATATATGGCACATATGTGTTGAGGATCTTCCTCGTAGTGGAGTACAGTATGGCTATTGCATTGATGGTCCTCAGAGTTGGAATAAGGGACATCGATTTGACAGCAGAAATGTTCTAATAGATCCCTATGCAAAGCTAATTGAAGGTCGTCGACTTTTTGGAGATGTCAGCAATAGGATGTGCACATTTTATGGAACTTATGATTTTGATAGCTTGCCTTTTGACTGGGGTGACAACTACGAGCTTCCAAATATTCCTGAGAAAGATCTTGTAATATACGAGATGAATGTCCGCGCTTTTACAGCCGGTGAATCAAGTGGCCTGGATCCAGACATAAGAGGGAGCTACCTTGGTGTGATTGAAAAGATTCCACATCTTTTAGAGCTTGGTATCAACGCAGTTGAGTTACTGCCTATTTTTGAGTTTGATGAATTGGAATTCCAAAGGAGGCCAAATCCACGAGACCATATGATAAACACTTGGGGTTATTCAACAATAAATTTCTTTGCTCCTATGAGTCGCTATGCAAGTGCTGGTGGGGGACCCGTTAATGCTTCTAGGGAGTTCAAAGAAATGGTCAAGGCTTTGCATGATGCGGGAATAGAGGTCATCTTAGATGTTGTCTACAACCATACAAATGAAGCTGATGACAAGAATCCATACACAACATCATTTCGTGGCATTGACAACAAGGTTTATTACATGGTGGATTTAGACAACAATGCCCAATTACTCAACTACTCTGGCTGTGGAAACACGTTGAATTGTAACCATCCTGTTGTTATGGAGCTTGTACTTGACAGTTTGAGGCACTGGGTAACCGAGTATCACGTGGATGGGTTTCGGTTTGATCTTGCTAGTGTTCTCTGTCGAGGAACAGATGGCACTCCACTTGATGCTCCCCCAGTTATCAGGGCCATTGCTAAAGATAGTGTCCTATCAAGGTGTAAGCTAATTTCTGAACCATGGGATTGTGGAGGCCTTTATCTTGTTGGAAAGTTTCCAAACTGGGACCGGTGGGCTGAGTGGAATGGTATGTATCGTGATGACATAAGAAGATTTATAAAGGGTGATGCTGGCATGAAAGGAAAATTTGCAAGTAGAGTTTCTGGTTCTGCCGACCTATATATGGTGAACAAGCGAAAGCCATACCATAGTGTCAACTTCGTTATTGCACATGATGGCTTTACGCTGCATGACCTTGTGTCATACAACAATAAGCACAATGATGCCAATGGGGAAGGTGGCAATGATGGAAGTAATGACAATTTTAGTTGGAATTGTGGAGCTGAAGGAGAAACATCTGTCGCCAATATTAAGGCACTTCGTTCAAGGCAAATGAAAAATTTCCACCTTGCACTGATGATATCCCAGGGAACACCTATGATGCTTATGGGGGATGAGTATGGGCACACCCGTTACGGAAATAACAACAGCTATGGACATGATACAGCCATTAATCATTTCCAATGGGGACAGTTGGAAGCCAGGAAGGATGATCACTTCAGGTTCTTCTCAGAGCTGATAAAGTATCGCCTGGGACATCACCATTTTAGAAGAGAGCATTTTATTGGCAAGAAGGATGTGACATGGCATGAGGATAACTGGGACAACTATGAGAGTAAATTCCTTGCATTTACGCTTCATGATGGCAATGGAGGAGATATTTATTTGGCATTCAATGCTCATCACTACTCTATTGAAGCTGCATTACCCTTACCACCAAAAAACAGACAGTGGTACAGAGTGGTAGACACAAACCTTGAATCTCCTAGTGATTGTGTTCTGGATGGTGTTCCTGGCATTAGTGGAATATATAATGTTGCACCTTACTCTGCAATTCTTCTTGAAGCCAAAGAGTAACATCCGGGATGCTCATATTGGAAAGAAGCTTATACCAGCGGTCTGCATATTCTTTGATATATAGTTGGTCTAATGTTCAATACTCGTTAAATTTGTTAGAACTTGAAGATAGCCATGCAGGAAATCCCAATCAATAACCAGGTTGGTACAATAAATTCTGGCAAGTGGCAAGTGGCAAGTGGCAACCTTGTTTTGTGCTGTTGCTGGTGCCGAAGAAATAAAAAGTGCTCTAGTGCCACTAATCTTATGGAGTTATTAAAAAAAACAAGGGGATAGGGTGGCCATTTGCATAGAAGTTATAATTCCATTTTATCCTATTGTTCTGTATTGCTCAGAAAACATCTTTTTTGTATTTCAAACTTCGTATACCAAAAATATGTACTAGAGTTCACATTTCTTGTATAGAATGCATGTAGATAACCAAATTTGTAACTTTCTTACATTATGTTTAGAGAAGGAAACTCCTAGGCGGTGGCCGGTGGGACTACTTCCAGACTTTTTCTGCATATTTATGGGCAAAATTAGTTTTATTTGATGTTTTCTACTCTTCTACGCTTCTC
